# Supplementary material for: The ELAVL3/MYCN positive feedback loop provides a therapeutic target for neuroendocrine prostate cancer
Source: Nat Commun. 2023 Nov 28;14:7794. doi: 10.1038/s41467-023-43676-3 (PMC10684895; doi:10.1038/s41467-023-43676-3)
Supplement: Supplementary file 4 — Supplementary Data 1 [file 41467_2023_43676_MOESM4_ESM.xlsx]

## Sheet: Sheet1
Supplementary Data 1. Primers and oligos used in this study.
QPCR primers
Name	Species	Sequence 5' to 3'
MYCN(F)	human	ATGCACCCCCACAGAAGAAG
MYCN(R)	human	CCTCCGAGTCAGAGTTTCGG
ELAVL1(F)	human	GGGTGACATCGGGAGAACG
ELAVL1(R)	human	CTGAACAGGCTTCGTAACTCAT
ELAVL2(F)	human	CAACACCCTGAATGGATTGAGA
ELAVL2(R)	human	TTTTTGGAAGTCCGCTGACAT
ELAVL3-A(F)	human	CCTCAAATTACAGACGAAGACCA
ELAVL3-A(R)	human	GCTGACGTACAGGTTAGCATC
ELAVL3-B(F)	human	TGAGCCGCATTCTGAACGAG
ELAVL3-B(R)	human	GATGACTGCGATCCAGAGGA
ELAVL4(F)	human	TCTCCCAGCTCTACCAGTCC
ELAVL4(R)	human	CACTCTCATCGGAATCGGGG
ALDH1A3(F)	human	GGGTCACACTGGAGCTAGGA
ALDH1A3(R)	human	CTGGCCTCTTCTTGGCGAA
RICTOR(F)	human	GCCAAACAGCTCACGGTTGTAG
RICTOR(R)	human	CCAGATGAAGCATTGAGCCACTG
MTOR(F)	human	AGCATCGGATGCTTAGGAGTGG
MTOR(R)	human	CAGCCAGTCATCTTTGGAGACC
RAPTOR(F)	human	GATCGTCAACAGCTATCACACGG
RAPTOR(R)	human	CGAGTCGAAGTTCTGCCAGATC
MLST8(R)	human	CAGGTGAATGCCTTGGAGGTCA
MLST8(F)	human	TTGTTGACGCCGTCGTAGCTGA
DEPTOR(R)	human	ACTGGCTGGTTCAGGAAGGTGA
DEPTOR(F)	human	GCTGTCCACAAATGGGTGCTTG
PRAS40(F)	human	CGGTCATCAGATGAGGAGAATGG
PRAS40(R)	human	GCTTCTGGAAGTCGCTGGTGTT
MLST8(F)	human	CAGGTGAATGCCTTGGAGGTCA
MLST8(R)	human	TTGTTGACGCCGTCGTAGCTGA
PROTOR(F)	human	CCTTCACCCATTCCTGCATCCT
PROTOR(R)	human	GGTTCAGCAGAGGCGTGTTGTA
AR(F)	human	GCAGGAAGCAGTATCCGAAG
AR(R)	human	GACACCGACACTGCCTTACA
SYP(F)	human	CTCGGCTTTGTGAAGGTGCT
SYP(R)	human	CTGAGGTCACTCTCGGTCTTG
CHGA(F)	human	TCCAAGGCGCCAAGGA
CHGA(R)	human	CATCTTCAAAACCGCTGTGTTTC
SOX2(F)	human	TGCGAGCGCTGCACA
SOX2(R)	human	TCATGAGCGTCTTGGTTTTCC
NSE(F)	human	CTGTATCGCCACATTGCTCAGC
NSE(R)	human	AGCTTGTTGCCAGCATGAGAGC
NCAM1(F)	human	GGCATTTACAAGTGTGTGGTTAC
NCAM1(R)	human	TTGGCGCATTCTTGAACATGA
TP53(F)	human	CCTCAGCATCTTATCCGAGTGG
TP53(R)	human	TGGATGGTGGTACAGTCAGAGC
RB1(F)	human	CAGAAGGTCTGCCAACACCAAC
RB1(R)	human	TTGAGCACACGGTCGCTGTTAC
18S5(F)	human	ACCCGTTGAACCCCATTCGTGA
18S5(R)	human	GCCTCACTAAACCATCCAATCGG
ACTIN(F)	human	AGAGCTACGAGCTGCCTGAC
ACTIN(R)	human	AGCACTGTGTTGGCGTACAG
GAPDH(F)	human	GGTGAAGGTCGGAGTCAACG
GAPDH(R)	human	CAAAGTTGTCATGGATGACC
Mycn(F)	mouse	ACAACAAGGCGGTAACCACT
Mycn(R)	mouse	AACACAGCGCTTGAGGATCA
Elavl3(F)	mouse	ATCAAGGTGTCCTATGCACGTC
Elavl3(R)	mouse	TCTGCCCATTCAGTCCCTTG
Syp(F)	mouse	TTGGCTTCGTGAAGGTGCTGCA
Syp(R)	mouse	ACTCTCCGTCTTGTTGGCACAC
Ncam1(F)	mouse	GGTTCCGAGATGGTCAGTTGCT
Ncam1(R)	mouse	CAAGGACTCCTGTCCAATACGG
Nse(F)	mouse	TGGCAAGGATGCCACTAACGTG
Nse(R)	mouse	AACTCAGAGGCAGCCACATCCA
Chga(F)	mouse	AGAACCAGAGCCCTGATGCCAA
Chga(R)	mouse	CTCTGTGGTTGCCTCAAAGCCA
Chgb(F)	mouse	TCTACGACTCGGAGGAGCAGAT
Chgb(R)	mouse	CCGCTATCTTCTGGAGTTCCAG
Ar(F)	mouse	CCTTGGATGGAGAACTACTCCG
Ar(R)	mouse	TCCGTAGTGACAGCCAGAAGCT
Gapdh(F)	mouse	CATCACTGCCACCCAGAAGACTG
Gapdh(R)	mouse	ATGCCAGTGAGCTTCCCGTTCAG
ChIP-qPCR primers
Name	Site	Sequence 5' to 3'
ELAVL3	1	CCGAACTGGTGAGGAACCG
		AGCCGCGAGCTCAGG
ELAVL3	2	CATCCCCCGAACTGGTGAG
		GCTAGGTGGCGTGCGAG
shRNA primers
Name	Site	Sequence 5' to 3'
ELAVL3	1	CCCACAACACTTGAGGCCAAA
ELAVL3	2	GCACACGTGAATGTAGCGATA
MYCN	1	TGGAAGTTCATACCTAAGTAC
MYCN	2	CATCTTATAGCACTTTGAAAT
RICTOR	1	GCAGCTCCTTATTGCGATTTC
RICTOR	2	GCAATGAGCTTGAATGTATGC
TP53	1	CCACTACAACTACATGTGTAA
RB1	1	GGAAAGGACATGTGAACTTAT
pMIR vector primers
Name	Site	Sequence 5' to 3'
MYCN	Full-length	ATCGCTAGCACGCTTCTCAAAACTGGACAGTCACTG
		ACGCGTCGACTTTAATTTTAAGCTATTTATTTTCATAAACATGAGGTATTTCAAAGTGC
MYCN	Ⅰ	ATCGCTAGCACGCTTCTCAAAACTGGACAGTCACTG
		ACGCGTCGACCCTACTGCCCACCCAGAGCCG
MYCN	Ⅱ	ATCGCTAGCACCACCAGTGTGGGGTTCTGC
		ACGCGTCGACAGGAAGAAACAGGCTAGGAAAAAGGCATATA
MYCN	Ⅲ	ATCGCTAGCGTTAATGTATTTGTTCATGTTTGGTGCATAGAACTGG
		ACGCGTCGACTTTAATTTTAAGCTATTTATTTTCATAAACATGAGGTATTTCAAAGTGC
RICTOR	Ⅰ	ATCGCTAGCCCTCATATTTATGATGGATATAGATACATA
		ACGCGTCGACTCAAAAAAGATAATCCTTTCATTTAC
RICTOR	Ⅱ	ATCGCTAGCGATCTATATATAAATAGAAATAGAAAATCC
		ACGCGTCGACAATACTAACTAAGCCTTATT
RICTOR	Ⅲ	ATCGCTAGCGGCCTGAATGTTTTGTGTTT
		ACGCGTCGACTAGCTCCTCTAACAAAAGTCTCT
RICTOR	Ⅳ	ATCGCTAGCTTTGGAATGAACCAACATTTCAG
		ACGCGTCGACTTTAAGAATTTTAAGTACATTTTATTAACAATGTATC
pGl4.10 vector primers
Name	Site	Sequence 5' to 3'
ELAVL3	Full-length	TGCGCATAGACCAGAATGACAAAGAT
		GCCGCCCCCAGCCCTTTATA
ELAVL3	Segment A	TGCGCATAGACCAGAATGACAAAGAT
		TTCCGTCATCGGAAACTGAGCTAG
ELAVL3	Segment B	AAACCGGGAGGAACACGGG
		GCCCTTGCTTCCTACCCTGGC
ELAVL3	Segment C	CTCGAGGGAAGGAGGGCCC
		GCCGCCCCCAGCCCTTTATA
sgRNA oligos
Name	Site	Sequence 5' to 3'
ELAVL3 promoter	1	CAAUCUGCGCGUGGCGCCAC-guuuuagagcuagaaauagcaaguuaaaauaaggcuaguccguuaucaacuugaaaaaguggcaccgagucggugcUU
	2	AGGUGGCGUGCGAGGCGCGU-guuuuagagcuagaaauagcaaguuaaaauaaggcuaguccguuaucaacuugaaaaaguggcaccgagucggugcUU
RNA pulldown oligos
Name	Site	Sequence 5' to 3'
MYCN-3'UTR-F1	1	CACUUUGCACAUUUUGAUUUUUUUUUUAAA 3'-biotinylated
MYCN-3'UTR-F1-MUT	1	CACUCUGCACAUCCUGAUCUCUCUCUCAGA 3'-biotinylated
MYCN-3'UTR-F2	2	CAAACAUUGUGUUGACAUUAAGAAUGUUG 3'-biotinylated
MYCN-3'UTR-F3	3	GUUUACUUUCAAAUCGGUCCCCUGUCGAGUU 3'-biotinylated
MYCN-3'UTR-F4	4	AGAACUGGGUAAAUGCAAAGUUCUGUGUUU 3'-biotinylated
MYCN-3'UTR-F5	5	AAUUUCUUCAAAAUGUAUAUAUUUAGUGCU 3'-biotinylated
MYCN-3'UTR-F6	6	GCAUCUUAUAGCACUUUGAAAUACCUCAUG 3'-biotinylated
RICTOR-3'UTR-F1	1	CUCCAAAGGAAGUAAUGUAAUCUUAUUCAU 3'-biotinylated
RICTOR-3'UTR-F2	2	CAUAAUGGGAUUAACAUAUUUUAGACAUUC 3'-biotinylated
RICTOR-3'UTR-F3	3	UUCAUUUUAAACACUACCUCAGUUAAUAUA 3'-biotinylated
RICTOR-3'UTR-F3-MUT	3	UCCAUCCUAGACACUACCUCAGUCGACGUA 3'-biotinylated
RICTOR-3'UTR-F4	4	AUAGAGUAUAAAAAUCUGUGGUUUAAUCCC 3'-biotinylated
RICTOR-3'UTR-F5	5	CCCUCAAAAGUUAACAGUAAUUUUUUUUUU 3'-biotinylated
RICTOR-3'UTR-F6	6	UUUGUCUUACACACACACACACCCCCUCCC 3'-biotinylated
Genotyping primers
Name	Site	Sequence 5' to 3'
pten P1	mouse	ACTCAAGGCAGGGATGAGC
pten P2	mouse	AATCTAGGGCCTCTTGTG CC
pten P3	mouse	GCTTGATATCGAATTCCTGCAGC
p53 1F	mouse	CACAAAAACAGGTTAAACCCA
p53 10F	mouse	AAGGGGTATGAGGGACAAGG
p53 10R	mouse	GAAGACAGAAAAGGGGAGGG
Rb212	mouse	GAAAGGAAAGTCAGGGACATTGGG
Rb18	mouse	GGCGTGTGCCATCAATG
Rb19	mouse	AACTCAAGGGAGACCTG
