# Supplementary material for: The ELAVL3/MYCN positive feedback loop provides a therapeutic target for neuroendocrine prostate cancer
Source: Nat Commun. 2023 Nov 28;14:7794. doi: 10.1038/s41467-023-43676-3 (PMC10684895; doi:10.1038/s41467-023-43676-3)
Supplement: Supplementary file 6 — Source Data [file 41467_2023_43676_MOESM6_ESM.xlsx]

## Sheet: Figure 1a
Figure 1a
scRNA				Beltran cohort				Pb Cre NMYC					TKO						p<0.001
Gene_ID	log2FC	adj.P.Val		Gene_ID	log2FC	P.Val		Gene_ID_Mouse	Gene_ID_Human	log2FC	adj.P.Val		Gene_ID_Mouse	Gene_ID_Human	log2FC	P.Value	adj.P.Val		Log2FC>1	Common_Gene
CHGA	4.44692	0		CARMIL3	2.55218	8.89e-12		Ftl1	FTL	-6.59944	0		Foxa2	FOXA2	6.63334	1.97e-15	2.1e-11			CHGA
TFF2	4.22467	0		SEZ6	2.6338	1.52e-11		Krt13	KRT13	-4.25783	0		Kcnh3	KCNH3	4.73473	5.33e-15	2.8e-11			ASCL1
ASCL1	3.60724	0		ELAVL4	4.08494	2.41e-11		AA467197	C15orf48	-3.78187	0		Tcerg1l	TCERG1L	5.82994	8.41e-15	2.84e-11			SCG2
NLRP1	3.05899	0		KCNC1	3.42411	5.71e-11		Wasf1	WASF1	1.00201	2.47091e-20		Clstn3	CLSTN3	5.69625	1.03e-14	2.84e-11			SYT1
AGR2	2.82597	0		TNFAIP8L1	1.23151	2.48e-10		Slc19a1	SLC19A1	1.00462	6.64749e-29		Gck	GCK	4.96582	1.07e-14	2.84e-11			ELAVL3
RPN2	2.81301	0		DHRS4L1	1.88363	4.73e-10		Lgals9	LGALS9	1.00513	1.35694e-13		Actl6b	ACTL6B	3.03765	1.47e-14	2.95e-11			CHGB
COTL1	2.79023	0		CPLX2	2.98206	4.73e-10		Cwh43	CWH43	-2.34987	1.12316e-251		Gdap1l1	GDAP1L1	5.13785	1.52e-14	2.95e-11			INSM1
TMEM176A	2.76456	0		TTBK1	3.50529	4.73e-10		Flrt1	FLRT1	1.00807	5.48048e-09		Insm1	INSM1	5.96146	2.29e-14	4.06e-11			SYT5
DLX5	2.6928	0		RIMBP2	2.69649	6.45e-10		Srgap3	SRGAP3	-2.37567	3.84622e-240		Scn3a	SCN3A	5.05818	2.69e-14	4.41e-11			FXYD6
SCG2	2.61546	0		CHGB	2.73577	6.45e-10		Klhl32	KLHL32	1.01222	1.56382e-06		Sox1	SOX1	6.17926	3.67e-14	5.59e-11
NGFRAP1	2.35205	0		CACNA1A	4.21819	6.45e-10		Ltf	LTF	1.01535	1.27133e-05		St8sia5	ST8SIA5	5.718	6.8e-14	9.05e-11
DLX6-AS1	2.24293	0		SYN1	2.30656	8.68e-10		Clip4	CLIP4	-2.53789	6.219e-225		Tmem163	TMEM163	5.99443	8.04e-14	9.81e-11
MUCL1	2.18301	0		ATP1A3	2.8226	1.16e-09		Ccbe1	CCBE1	1.0185	1.09958e-10		Dnajc6	DNAJC6	5.06282	8.29e-14	9.81e-11
SMC2	2.1636	0		ADORA2A-AS1	1.69203	1.53e-09		Zdhhc2	ZDHHC2	1.02001	9.50134e-09		Spink5	SPINK5	-8.91269	9.81e-14	1.1e-10
STMN1	2.13314	0		MAST1	2.68482	1.53e-09		Prr15l	PRR15L	1.02036	4.7143e-23		Rundc3a	RUNDC3A	5.05586	1.51e-13	1.61e-10
MAP1B	2.01005	0		ADARB2	2.75889	2.02e-09		Mecom	MECOM	-2.48087	1.78182e-208		Ikzf2	IKZF2	-3.1872	1.68e-13	1.71e-10
SYT1	1.94689	0		TMEM169	2.04663	2.63e-09		Cd274	CD274	1.02115	2.30852e-06		Ccna1	CCNA1	2.63662	2.16e-13	2.09e-10
ELAVL3	1.93563	0		CCDC150	1.94148	3.41e-09		Chst3	CHST3	-3.96186	3.18908e-202		Nol4	NOL4	3.65784	2.26e-13	2.1e-10
TESC	1.91163	0		CABP7	2.72761	3.41e-09		Pfn2	PFN2	1.02703	2.58369e-09		Tnfsf13	TNFSF13	-2.32933	2.36e-13	2.1e-10
UBE2S	1.8663	0		GRM4	3.46751	3.41e-09		Lyrm7	LYRM7	1.02756	1.49148e-05		Hcn1	HCN1	5.10797	2.77e-13	2.36e-10
CHGB	1.82173	0		ONECUT2	1.87497	4.39e-09		Mall	MALL	-2.19961	1.56518e-190		Ina	INA	4.34991	3.85e-13	3.16e-10
CALM1	1.8063	0		KIF5A	2.39905	5.63e-09		Spock2	SPOCK2	1.02876	8.60019e-07		Golga7b	GOLGA7B	4.76966	4.15e-13	3.27e-10
WBP5	1.80528	0		MYO15A	2.94003	5.63e-09		Gcnt1	GCNT1	-2.92386	8.92716e-181		Chga	CHGA	7.41237	5.58e-13	4.1e-10
TUBA1A	1.7393	0		GLS2	2.06203	7.16e-09		Ptprr	PTPRR	-4.57135	3.5858e-179		Lrp11	LRP11	4.67891	6.07e-13	4.12e-10
NTHL1	1.7183	0		UNC13A	2.39413	7.16e-09		Comtd1	COMTD1	1.02909	1.25006e-12		Kcnk16	KCNK16	5.24161	6.13e-13	4.12e-10
PTTG1	1.71743	0		GDPD4	2.41186	7.16e-09		Sgpp1	SGPP1	1.03084	1.60699e-15		Tfap2c	TFAP2C	-3.2855	6.18e-13	4.12e-10
SHFM1	1.69659	0		CELF4	3.02296	7.16e-09		Mfsd2a	MFSD2A	1.03495	2.37332e-14		9130008F23Rik	C6orf141	-4.20336	6.69e-13	4.19e-10
PCSK1N	1.68836	0		PGBD5	2.08625	9.08e-09		Meis2	MEIS2	-2.01123	3.46393e-172		Stxbp5l	STXBP5L	4.26668	1.01e-12	5.97e-10
HES6	1.68786	0		PHYHIPL	2.83536	9.08e-09		Loxl4	LOXL4	-3.54858	1.05474e-169		Gabrq	GABRQ	2.98293	1.11e-12	6.18e-10
TUBA1B	1.6546	0		SCN8A	1.69673	1.14e-08		Sdr42e1	SDR42E1	1.03521	5.64669e-15		Lin28a	LIN28A	3.29466	1.12e-12	6.18e-10
FHL1	1.63995	0		VWA5B2	2.08635	1.14e-08		Ecscr	ECSCR	1.03567	1.49691e-07		Ric3	RIC3	3.28896	1.13e-12	6.18e-10
TSPAN13	1.63944	0		CCDC162P	2.55695	1.14e-08		Bend3	BEND3	1.0358	4.0955e-23		Myt1	MYT1	4.43823	1.25e-12	6.68e-10
FAM60A	1.63152	0		RAB39A	1.55637	1.44e-08		Phf21b	PHF21B	1.03623	0.000365005		Msmb	MSMB	-10.0219	1.34e-12	6.68e-10
KIF19	1.60975	0		SRRM3	2.03533	1.44e-08		Chrnb1	CHRNB1	1.03636	8.07327e-11		P2rx2	P2RX2	-4.76009	1.34e-12	6.68e-10
CRIP1	1.59502	0		RAB3C	2.69172	1.44e-08		1110034G24Rik	C20orf196	1.03729	6.07845e-07		Brsk2	BRSK2	3.70863	1.35e-12	6.68e-10
VGF	1.58095	0		BSN	1.74088	1.79e-08		Capn13	CAPN13	-4.14027	3.27057e-154		Cfc1	CFC1B	2.65577	1.52e-12	7.34e-10
SOX4	1.57764	0		ADORA1	2.01436	1.79e-08		Ubtd2	UBTD2	1.0373	2.97678e-29		Cfc1	CFC1	2.65577	1.52e-12	7.34e-10
PSIP1	1.57376	0		SMC2-AS1	2.83874	1.79e-08		Ispd	ISPD	1.04338	2.53571e-09		Tenm1	TENM1	3.88968	1.65e-12	7.57e-10
RAB3B	1.54066	0		DNM1	1.30005	2.23e-08		Pvrl4	PVRL4	-1.60661	4.21152e-147		Pola2	POLA2	1.89371	1.69e-12	7.57e-10
CNKSR3	1.53793	0		L1CAM	2.13987	2.23e-08		Gpnmb	GPNMB	-4.5128	1.61187e-146		Oprd1	OPRD1	5.12023	1.7e-12	7.57e-10
CRABP1	1.53716	0		PCSK1	2.56389	2.23e-08		Dusp8	DUSP8	1.04432	7.91598e-17		Ascl1	ASCL1	7.68323	1.71e-12	7.57e-10
HMGB2	1.53117	0		LINC01574	4.96305	2.46e-08		Dst	DST	-2.00985	4.58009e-145		Slc35d3	SLC35D3	5.52474	1.74e-12	7.57e-10
RALYL	1.50634	0		DLGAP3	2.46479	2.76e-08		Gm166	C16orf93	1.04491	1.47039e-15		Nmral1	NMRAL1	2.92698	1.87e-12	7.7e-10
OR51E1	1.50631	0		SYT11	1.35749	3.41e-08		Calcb	CALCB	-2.55275	1.15034e-144		Ica1l	ICA1L	4.3037	1.88e-12	7.7e-10
HMGN2	1.49399	0		ADORA2A	1.51743	3.41e-08		Ehhadh	EHHADH	1.04492	8.55204e-08		Fbxo41	FBXO41	2.84191	1.88e-12	7.7e-10
RGS16	1.47403	0		CAND2	1.6146	3.41e-08		Cd300lb	CD300LB	-4.26976	4.8167e-144		Gprin1	GPRIN1	4.52103	1.99e-12	8e-10
HSPB1	1.47098	0		CCDC188	1.75559	3.41e-08		Bpgm	BPGM	1.04547	9.36105e-09		Amer3	AMER3	3.83004	2.35e-12	9.21e-10
PGF	1.45623	0		HPCA	2.09679	3.41e-08		Gpr87	GPR87	-1.6873	8.19475e-143		Pex5l	PEX5L	4.63622	2.41e-12	9.21e-10
RPA3	1.45415	0		GNAO1	2.29264	3.41e-08		Glipr1	GLIPR1	1.04636	8.73964e-13		Jakmip1	JAKMIP1	3.43413	2.42e-12	9.21e-10
CDKN2C	1.45293	0		SVOP	4.41462	3.65e-08		Lhpp	LHPP	1.04742	8.19939e-07		Rpa2	RPA2	2.56363	2.53e-12	9.33e-10
PEG10	1.45159	0		CELF3	3.70993	3.8e-08		Spry1	SPRY1	1.04897	1.39697e-13		Rnf112	RNF112	2.81629	2.54e-12	9.33e-10
C7orf55	1.4443	0		APBA1	1.15539	4.19e-08		Tmem184c	TMEM184C	1.04966	7.75874e-16		Cdh2	CDH2	4.61529	2.66e-12	9.6e-10
C1QL1	1.43332	0		SYP	1.7447	4.19e-08		Utp20	UTP20	1.05049	1.4752e-29		Shd	SHD	3.27057	2.77e-12	9.82e-10
H2AFV	1.41677	0		FBXW12	1.884	4.19e-08		Stc2	STC2	1.05418	6.36028e-07		St18	ST18	5.4	3.39e-12	1.18e-09
LCN15	1.41054	0		NRXN1	2.55753	4.19e-08		Sspn	SSPN	1.05713	2.6744e-06		Slc45a3	SLC45A3	-6.17072	3.5e-12	1.2e-09
PCNA	1.41041	0		SNCB	3.92341	5.11e-08		Dusp3	DUSP3	1.0574	9.12524e-50		Pkd2l1	PKD2L1	5.65693	3.71e-12	1.22e-09
INSM1	1.40205	0		RAPGEF4	1.34355	5.13e-08		Igfbp3	IGFBP3	-2.1557	2.87395e-129		Zfp41	ZFP41	2.90593	3.73e-12	1.22e-09
C19orf43	1.39778	0		SYNGR3	2.07598	5.13e-08		Ypel1	YPEL1	1.05818	3.32685e-05		Pkib	PKIB	5.49985	4.02e-12	1.29e-09
UGT2A1	1.39708	0		NEURL1	2.19063	5.13e-08		Lmo1	LMO1	-2.15971	3.80874e-126		Adcy1	ADCY1	5.77352	4.04e-12	1.29e-09
SYT5	1.39263	0		CHRNB2	2.2121	5.13e-08		4632428N05Rik	C10orf54	1.05852	2.51956e-05		Ceacam2	CEACAM1	-5.49931	4.6e-12	1.44e-09
ATF3	1.39081	0		TMPRSS6	2.38769	5.13e-08		Zfp428	ZNF428	1.06087	1.54423e-06		Ankrd34b	ANKRD34B	2.60472	4.65e-12	1.44e-09
DSCR8	1.39036	0		TMEM151B	4.14317	5.46e-08		Nnt	NNT	1.0609	6.64557e-13		Sec14l4	SEC14L4	-3.97837	4.73e-12	1.44e-09
ABRACL	1.35977	0		RNF165	1.67432	6.27e-08		Apcdd1	APCDD1	1.06276	7.98925e-09		Ube2t	UBE2T	3.41941	4.88e-12	1.47e-09
C12orf75	1.35354	0		CDHR2	1.75132	6.27e-08		Angel1	ANGEL1	1.06426	1.35445e-38		Mpped2	MPPED2	-3.79581	5.33e-12	1.58e-09
PPFIA2	1.34291	0		OGDHL	1.92953	6.27e-08		Aga	AGA	1.06575	7.8606e-16		Prox1	PROX1	5.03751	6.48e-12	1.89e-09
CDKN1A	1.32824	0		GRM8	2.54765	6.27e-08		Sephs2	SEPHS2	1.0675	2.48505e-45		Gabrb3	GABRB3	5.225	7.26e-12	2.09e-09
RP11-696F12.1	1.32743	0		NRSN1	4.37444	6.4e-08		Ubc	UBC	-2.50099	1.25861e-120		BC016579	C3orf52	-3.51068	7.66e-12	2.17e-09
CTXN1	1.31059	0		AMER3	4.50927	6.4e-08		Cyp2s1	CYP2S1	-2.03979	1.53947e-120		Gria2	GRIA2	3.47616	8.09e-12	2.24e-09
IL27	1.30688	0		SCG5	1.81826	7.63e-08		Epsti1	EPSTI1	1.06857	2.08805e-08		Myo5c	MYO5C	-6.53226	8.24e-12	2.25e-09
C7orf73	1.29753	0		SLC12A5	2.51392	7.63e-08		Tnf	TNF	1.06995	7.33939e-05		Scg5	SCG5	6.02819	9.23e-12	2.46e-09
NR0B2	1.29457	0		OPRD1	4.32004	7.63e-08		Clec11a	CLEC11A	1.07112	2.62463e-06		Nr0b2	NR0B2	3.36434	9.3e-12	2.46e-09
CDC25B	1.28675	0		TAGLN3	4.63933	7.71e-08		Hsd17b4	HSD17B4	1.07219	1.31156e-20		Fabp6	FABP6	-2.9987	9.36e-12	2.46e-09
FAM84A	1.28503	0		BCAS1	-2.4413	9.25e-08		Rps6ka6	RPS6KA6	1.07389	3.42401e-30		Fcamr	FCAMR	-3.3496	1.03e-11	2.63e-09
LY6H	1.27633	0		KIAA1614	1.12145	9.25e-08		Krt6b	KRT6B	-2.88661	5.45156e-115		Jakmip2	JAKMIP2	4.66514	1.04e-11	2.63e-09
FXYD6	1.27103	0		CA14	1.22004	9.25e-08		Il7	IL7	1.0739	0.000171934		Timm50	TIMM50	1.69562	1.16e-11	2.87e-09
C20orf27	1.2613	0		HSPB9	1.63619	9.25e-08		Kcnn1	KCNN1	1.07495	3.37948e-05		Slc26a4	SLC26A4	-5.50417	1.17e-11	2.87e-09
SNRPB	1.25717	0		DBNDD2	1.78169	9.25e-08		Tmprss11e	TMPRSS11E	-1.9363	2.30833e-111		Gjb2	GJB2	-5.10683	1.17e-11	2.87e-09
PAPPA2	1.25665	0		LGI2	1.91053	9.25e-08		Has3	HAS3	-2.23719	1.08121e-110		Cdc45	CDC45	3.28861	1.19e-11	2.89e-09
H1FX	1.25061	0		JAKMIP2	3.26875	9.25e-08		Cyp27a1	CYP27A1	-2.83569	3.44752e-110		Lmx1b	LMX1B	1.89844	1.26e-11	3.03e-09
SMC6	1.24976	0		KCND2	3.04132	1.1e-07		Psca	PSCA	-3.36667	3.79222e-110		Kcnh8	KCNH8	3.46554	1.31e-11	3.09e-09
TP53I3	1.2476	0		DPP9-AS1	1.4868	1.12e-07		Sesn3	SESN3	1.07658	2.15383e-15		Slc10a5	SLC10A5	-4.02759	1.42e-11	3.33e-09
CLDN3	1.24136	0		TERT	1.92949	1.12e-07		Isl1	ISL1	-6.17905	1.44355e-109		Neurod4	NEUROD4	3.31649	1.59e-11	3.68e-09
TMSB15A	1.22111	0		DISP2	2.0463	1.12e-07		Cdk5r1	CDK5R1	1.07677	1.21438e-05		Btbd11	BTBD11	3.36633	1.64e-11	3.75e-09
INO80E	1.21852	0		KCNT1	2.23265	1.12e-07		Rpn2	RPN2	1.07996	5.98286e-63		Rapgef4	RAPGEF4	3.57642	1.67e-11	3.78e-09
MS4A8	1.2178	0		UNC80	2.31489	1.12e-07		Gbp2	GBP1	1.08072	3.48976e-10		Diras1	DIRAS1	2.5418	1.88e-11	4.22e-09
OVOS2	1.20612	0		NOL4	3.00049	1.13e-07		Tcof1	TCOF1	1.08188	1.42092e-44		Sez6l2	SEZ6L2	4.40081	1.91e-11	4.24e-09
HMGB1	1.19586	0		CDK5R2	3.92036	1.13e-07		Gda	GDA	-2.22564	1.3072e-105		Plekhs1	PLEKHS1	-6.07977	2.01e-11	4.41e-09
CRIP2	1.18637	0		INSM1	3.18551	1.24e-07		Aqp4	AQP4	-3.78438	2.79667e-104		Scg3	SCG3	5.54837	2.1e-11	4.52e-09
2022-09-11	1.18578	0		SBK2	4.10299	1.29e-07		Fer1l4	FER1L4	-2.42056	1.47114e-103		Nup107	NUP107	1.51397	2.12e-11	4.52e-09
ERH	1.18322	0		ACTL6B	3.45854	1.32e-07		Pdlim4	PDLIM4	1.08242	3.74645e-05		Lrrn3	LRRN3	4.62194	2.12e-11	4.52e-09
DPY30	1.1813	0		EGF	-2.37878	1.35e-07		Tacc1	TACC1	1.08448	0.00014904		Sall3	SALL3	-3.19127	2.19e-11	4.59e-09
CD79A	1.17719	0		MYO7A	1.31159	1.35e-07		Wdr18	WDR18	1.08841	2.05777e-39		Celf4	CELF4	4.13725	2.2e-11	4.59e-09
HOXA9	1.16516	0		PSD	1.51783	1.35e-07		A3galt2	A3GALT2P	1.09043	0.000784225		Snca	SNCA	5.78904	2.4e-11	4.97e-09
RNASEH2A	1.15999	0		GPLD1	1.56295	1.35e-07		Apln	APLN	1.09586	0.00059012		Ttll7	TTLL7	3.50893	2.46e-11	5.03e-09
E2F1	1.15925	0		RTBDN	3.77834	1.38e-07		Pls1	PLS1	-1.30333	7.70991e-101		Syt14	SYT14	3.88514	2.65e-11	5.33e-09
HRAS	1.15747	0		RGS7	3.88365	1.38e-07		Osbpl7	OSBPL7	1.09605	1.96321e-42		Syt2	SYT2	4.21682	2.77e-11	5.41e-09
RTN1	1.15606	0		XKR7	3.40775	1.42e-07		Dph1	DPH1	1.09715	1.99656e-21		Sox9	SOX9	-5.0511	2.79e-11	5.41e-09
RASSF6	1.14738	0		TUBA3FP	3.39888	1.6e-07		Samd14	SAMD14	1.09747	1.28064e-20		Bex2	BEX1	5.8754	2.79e-11	5.41e-09
DAPL1	1.14503	0		LINC02287	3.1387	1.61e-07		Scel	SCEL	-3.09898	3.14938e-99		Slc5a1	SLC5A1	-4.51418	3.05e-11	5.86e-09
TRNP1	1.14129	0		KHK	1.14135	1.62e-07		Dgka	DGKA	-1.34233	6.65722e-99		Abhd8	ABHD8	1.85465	3.11e-11	5.91e-09
MS4A15	1.14007	0		LINC01134	1.25287	1.62e-07		Slc15a2	SLC15A2	1.10001	2.17392e-07		Cdc25b	CDC25B	3.77221	3.33e-11	6.28e-09
TAGLN3	1.13882	0		KCNH6	1.99017	1.62e-07		Me2	ME2	1.10027	3.19249e-07		Hes6	HES6	5.03773	3.45e-11	6.35e-09
LAGE3	1.1329	0		AP3B2	2.20871	1.62e-07		Mex3a	MEX3A	1.10179	1.9033e-24		Neurl1a	NEURL1	3.01441	3.45e-11	6.35e-09
MLXIP	1.12522	0		EFR3B	2.40903	1.62e-07		Insig1	INSIG1	1.1039	1.10781e-12		Tmem200a	TMEM200A	4.51765	3.46e-11	6.35e-09
SOX9	1.10554	0		NPC1L1	2.54784	1.62e-07		Mal	MAL	-2.06982	6.22637e-97		Ube2s	UBE2S	2.38275	3.49e-11	6.35e-09
SIX1	1.09916	0		TRIM9	3.08446	1.62e-07		Rai14	RAI14	-1.47333	1.75352e-96		9330182L06Rik	KIAA1324L	4.14971	3.53e-11	6.37e-09
BSG	1.08186	0		CNKSR3	1.45515	1.95e-07		Lypd2	LYPD2	-6.08965	4.45599e-96		Tmem237	TMEM237	2.68365	3.62e-11	6.47e-09
MYL5	1.07603	0		KIF1A	1.54857	1.95e-07		Wdr6	WDR6	1.10526	1.44546e-56		Fat2	FAT2	-3.01955	3.64e-11	6.47e-09
PPDPF	1.07152	0		FOXD2	2.1347	1.95e-07		Tmigd1	TMIGD1	-2.73048	5.8096e-95		Ddc	DDC	7.7033	3.71e-11	6.52e-09
CDKN2A	1.06065	0		CAMK2N2	2.23624	1.95e-07		Tst	TST	1.10646	2.11052e-30		Ano9	ANO9	2.4996	3.74e-11	6.52e-09
MTURN	1.05097	0		DSCAML1	3.85622	1.95e-07		Hgfac	HGFAC	-1.59742	5.08481e-94		Cpm	CPM	-5.00888	3.87e-11	6.66e-09
GDI1	1.05043	0		ST18	4.25326	1.95e-07		Card6	CARD6	1.10775	1.30143e-27		Creb3l4	CREB3L4	-2.8537	4.07e-11	6.94e-09
ABHD11	1.04644	0		ZBTB8B	3.15141	2.04e-07		Foxo6	FOXO6	1.10786	1.06478e-05		Tuba1a	TUBA1A	3.87113	4.5e-11	7.51e-09
IDH2	1.0367	0		MARCHF4	3.73835	2.29e-07		Mgst1	MGST1	1.10825	3.76944e-05		Trp63	TP63	-3.11516	4.51e-11	7.51e-09
C4orf48	1.03668	0		NKX3-1	-1.84379	2.33e-07		Adarb1	ADARB1	1.11137	1.04537e-09		Btg1	BTG1	-1.71175	4.57e-11	7.52e-09
FRMPD2	1.03454	0		MAP4K3-DT	1.05889	2.33e-07		Gfod1	GFOD1	1.1128	8.24508e-15		Hcn2	HCN2	2.98054	4.62e-11	7.52e-09
ORMDL3	1.03228	0		APOM	1.13871	2.33e-07		Tnfsf4	TNFSF4	-5.47446	7.65569e-91		Rundc3b	RUNDC3B	3.76452	4.63e-11	7.52e-09
MYL6	1.0305	0		PLCXD2	1.26126	2.33e-07		Rasa4	RASA4	-2.11185	9.65135e-91		Prkci	PRKCI	-1.70806	4.73e-11	7.58e-09
NOL4	1.02696	0		PROZ	1.4435	2.33e-07		Ttc8	TTC8	1.11399	6.91226e-26		Fbxl16	FBXL16	3.72526	4.73e-11	7.58e-09
STAT3	1.02252	0		PROX1	2.34079	2.33e-07		Bcl6b	BCL6B	1.11723	1.00113e-06		Dll3	DLL3	2.13083	4.87e-11	7.74e-09
WDR34	1.01995	0		SMIM6	1.21719	2.78e-07		Fcna	FCN1	-3.55153	2.0285e-89		Smpd3	SMPD3	4.67428	5.06e-11	7.92e-09
H2AFY	1.01937	0		CNTF	1.22869	2.78e-07		Cd164l2	CD164L2	1.12153	0.000717613		E2f1	E2F1	2.8251	5.39e-11	8.31e-09
COL2A1	1.01923	0		SMPD3	1.31421	2.78e-07		Dna2	DNA2	1.12242	1.67393e-06		Scn5a	SCN5A	3.56115	5.42e-11	8.31e-09
UBB	1.01861	0		GPRIN1	1.65608	2.78e-07		Cdc25b	CDC25B	-1.21193	5.31665e-89		Ap3b2	AP3B2	4.73568	5.71e-11	8.69e-09
TBCB	1.01748	0		PIPOX	1.82705	2.78e-07		Nipsnap1	NIPSNAP1	1.12317	7.658e-21		Mns1	MNS1	4.24106	7.07e-11	1.06e-08
HELLS	1.01299	0		SLC4A8	1.86257	2.78e-07		Gadd45g	GADD45G	1.12491	1.65639e-09		Dna2	DNA2	4.2209	7.42e-11	1.11e-08
ARC	1.00945	0		RIPPLY3	1.96666	2.78e-07		1110008P14Rik	C9orf16	1.12501	6.65842e-12		Abo	ABO	-7.66645	7.78e-11	1.15e-08
KRTCAP2	1.00684	0		MGAT5B	2.07371	2.78e-07		Hopx	HOPX	-1.85808	2.94004e-87		Celsr3	CELSR3	3.52607	7.91e-11	1.16e-08
RPL21	-1.00065	0		DDC	2.30945	2.78e-07		BC030870	LOC100505989	1.12584	0.000554309		Eps8l1	EPS8L1	-2.3378	8.1e-11	1.18e-08
RPL10A	-1.01288	0		LOC105274304	2.12534	3.24e-07		Noxo1	NOXO1	1.13017	3.63237e-11		Myh10	MYH10	1.89971	8.18e-11	1.18e-08
RPL14	-1.01371	0		CNIH2	1.11799	3.3e-07		Dnajc27	DNAJC27	1.13075	8.13785e-20		Foxq1	FOXQ1	-3.45941	8.22e-11	1.18e-08
RPS8	-1.02038	0		HCN3	1.14293	3.3e-07		Il17rd	IL17RD	1.13177	1.22756e-11		Efcab1	EFCAB1	5.48612	8.34e-11	1.19e-08
RPL29	-1.04667	0		DNLZ	1.28671	3.3e-07		Crnn	CRNN	-3.59395	9.02169e-86		Ppp2r2c	PPP2R2C	4.1301	8.44e-11	1.19e-08
RPL36	-1.04876	0		C14orf132	1.32201	3.3e-07		Fam69a	FAM69A	1.13352	1.62692e-21		Slc38a11	SLC38A11	6.37645	8.5e-11	1.19e-08
RPS24	-1.04928	0		ETV5	1.43081	3.3e-07		Cldn3	CLDN3	1.13388	4.53673e-06		Rnase1	RNASE1	-7.97425	8.52e-11	1.19e-08
TSPO	-1.0497	0		KCNH4	1.74934	3.3e-07		Moxd1	MOXD1	1.13766	1.64756e-06		Ccne2	CCNE2	5.24544	8.61e-11	1.2e-08
LDHB	-1.06343	0		TMEM63C	1.84861	3.3e-07		Klf2	KLF2	1.13961	2.48538e-07		Sv2b	SV2B	4.56858	8.78e-11	1.21e-08
NACA	-1.06424	0		SPTBN4	2.05891	3.3e-07		Slc7a4	SLC7A4	1.14079	7.07682e-20		Pald1	PALD1	2.8595	9.71e-11	1.33e-08
RPL39	-1.06472	0		FSD1	2.61198	3.3e-07		Adck1	ADCK1	1.14126	4.41566e-30		Ppp1ca	PPP1CA	1.53094	9.74e-11	1.33e-08
RPL3	-1.07142	0		CWH43	-3.80545	3.61e-07		Rasd1	RASD1	1.14297	7.70932e-05		Gpsm2	GPSM2	2.46151	9.95e-11	1.35e-08
RPS12	-1.07586	0		USH1C	2.97759	3.61e-07		Rplp0	RPLP0	-2.14312	1.69828e-81		Stk33	STK33	4.26211	1.03e-10	1.37e-08
RPS27A	-1.09838	0		MAMSTR	1.00121	3.92e-07		Pros1	PROS1	1.1432	9.34988e-06		Magee2	MAGEE2	2.10502	1.04e-10	1.39e-08
RPS26	-1.16202	0		GRIN2D	1.41688	3.92e-07		Cited1	CITED1	1.14385	6.81827e-10		Cdk2ap1	CDK2AP1	1.04148	1.13e-10	1.49e-08
RPL24	-1.17102	0		APLP1	1.65927	3.92e-07		1810037I17Rik	C4orf3	-1.62164	1.37352e-80		Nrxn1	NRXN1	4.42461	1.17e-10	1.54e-08
SNHG8	-1.17727	0		ANKRD65	1.80513	3.92e-07		Mpzl1	MPZL1	1.14431	7.09199e-30		Sult2b1	SULT2B1	5.00889	1.18e-10	1.54e-08
RPL32	-1.18408	0		AGBL4	2.02887	3.92e-07		Rab27a	RAB27A	-2.17309	7.90515e-80		Spdef	SPDEF	-5.10518	1.21e-10	1.56e-08
RPL35A	-1.19417	0		CPEB1-AS1	2.52208	3.92e-07		Gsto1	GSTO1	-1.80504	1.68318e-79		Gucy1b3	GUCY1B3	3.02724	1.21e-10	1.56e-08
RPS18	-1.29119	0		CADM2	3.21022	3.92e-07		Btg1	BTG1	-1.01168	1.76551e-79		Khdrbs2	KHDRBS2	2.96678	1.23e-10	1.58e-08
RPL26	-1.31593	0		SRRM4	3.07893	3.98e-07		Sema4b	SEMA4B	-1.18291	1.8026e-79		Slc28a3	SLC28A3	-3.90792	1.24e-10	1.58e-08
RPL12	-1.47335	0		ATCAY	4.07708	4.58e-07		Cfb	CFB	1.1456	0.000670399		Smad4	SMAD4	-1.18962	1.28e-10	1.62e-08
MGP	-2.404	9.61e-296		KLK3	-2.04809	4.65e-07		Efna1	EFNA1	-1.32068	6.99686e-79		Otop1	OTOP1	7.10657	1.3e-10	1.64e-08
SIVA1	1.03127	2.28e-291		TP53TG5	1.03419	4.65e-07		Rrp12	RRP12	1.14755	2.94638e-28		Thbs4	THBS4	5.34949	1.31e-10	1.64e-08
TM4SF1	-1.63626	4.68e-283		CRACD	1.34011	4.65e-07		Klhl3	KLHL3	1.1511	0.00050266		Crtac1	CRTAC1	3.85556	1.43e-10	1.75e-08
VTN	1.36815	2.65e-280		RBP1	1.39746	4.65e-07		Lrrc24	LRRC24	1.15146	0.000527009		Espn	ESPN	3.65842	1.43e-10	1.75e-08
CGA	3.52986	5.1e-278		VWA7	1.4091	4.65e-07		Efna2	EFNA2	1.15252	3.31486e-06		Acot7	ACOT7	3.43611	1.43e-10	1.75e-08
KLK3	-2.2235	1.72e-276		AKR7L	1.63807	4.65e-07		Tcea3	TCEA3	1.15265	1.15045e-09		Rtkn2	RTKN2	2.91186	1.48e-10	1.8e-08
ZFP36L1	-1.66561	2.25e-273		TLCD3B	1.79456	4.65e-07		Zfp704	ZNF704	1.16136	1.17011e-18		Fgf13	FGF13	4.14715	1.6e-10	1.94e-08
S100A10	-1.24772	2.28e-271		ETV4	2.39279	4.65e-07		0610010F05Rik	KIAA1841	1.16572	4.55247e-26		Gdap1	GDAP1	4.9733	1.63e-10	1.96e-08
ATP5J2	1.31537	4.51e-267		UNC79	2.93899	4.65e-07		Adamts4	ADAMTS4	1.16612	3.44962e-05		Tmem139	TMEM139	-2.84635	1.66e-10	1.99e-08
AR	-2.08877	1.7e-262		NR0B2	4.40438	5.29e-07		Pcdhgb5	PCDHGB5	1.16723	1.78773e-05		Ipo9	IPO9	1.57001	1.73e-10	2.05e-08
SELK	1.11421	5.93e-260		MMP24	1.02214	5.49e-07		Gng7	GNG7	1.17121	1.53933e-06		Ssrp1	SSRP1	1.21535	1.81e-10	2.14e-08
TACSTD2	-1.76601	1.16e-259		ZNF546	1.12158	5.49e-07		Lap3	LAP3	1.17203	3.7646e-25		Ramp1	RAMP1	-2.92089	1.82e-10	2.14e-08
LY6E	1.16401	1.34e-259		WDR66	1.20042	5.49e-07		Adam28	ADAM28	-1.62873	9.53222e-75		Lhfpl4	LHFPL4	3.23758	1.92e-10	2.24e-08
GNAS	1.06659	4.66e-255		TLE6	1.95885	5.49e-07		Ly75	LY75	1.17441	1.03142e-05		Cdkn2d	CDKN2D	2.92291	1.95e-10	2.27e-08
BTG2	1.49235	6.54e-255		RHOXF1-AS1	2.15099	5.49e-07		Arhgef9	ARHGEF9	-1.5487	2.38362e-74		Fgf14	FGF14	4.90018	1.99e-10	2.3e-08
PRAC1	1.75731	1.41e-250		KCNB2	4.96164	5.52e-07		Arsg	ARSG	1.17535	0.000205462		Dctpp1	DCTPP1	2.59449	2.02e-10	2.32e-08
HIST1H4C	1.7051	1.08e-246		SNAP25	2.07748	5.72e-07		Bdnf	BDNF	1.17646	0.000782944		Cbx5	CBX5	2.12482	2.05e-10	2.34e-08
RBP1	1.15928	4.05e-241		SKOR1	2.2354	5.72e-07		Peg10	PEG10	-2.3391	5.39613e-73		Prrt3	PRRT3	3.56945	2.12e-10	2.4e-08
TFF1	1.30865	1.2e-239		GCHFR	1.24805	6.47e-07		Aen	AEN	1.17781	2.38625e-14		Treh	TREH	-3.2368	2.13e-10	2.4e-08
TIMP1	-1.38881	1.45e-239		PDE4C	1.73722	6.47e-07		Esd	ESD	-1.25942	2.11284e-72		Epha1	EPHA1	-2.62482	2.17e-10	2.44e-08
AGT	1.84496	3.72e-239		PTPRH	2.3624	6.47e-07		Dtx4	DTX4	1.17932	3.76832e-36		Plk5	PLK5	4.17379	2.39e-10	2.67e-08
ATP5O	1.07156	3.87e-236		CFAP61	2.43688	6.47e-07		Nccrp1	NCCRP1	-3.98227	6.34162e-72		Il17re	IL17RE	-3.90348	2.4e-10	2.67e-08
HNRNPA0	1.02102	5.49e-236		TRIM67	4.16851	6.47e-07		Tmem200b	TMEM200B	1.18182	1.19368e-11		Armcx4	ARMCX4	3.61353	2.44e-10	2.69e-08
DNAJC12	1.11381	5.17e-232		LOC105375304	2.6913	7.15e-07		Styk1	STYK1	-1.27539	1.26302e-71		Pard6a	PARD6A	2.17764	2.5e-10	2.75e-08
MSMB	2.54649	7.06e-231		NAT16	3.46808	7.15e-07		Tmem144	TMEM144	1.18517	1.10301e-13		Dck	DCK	4.10675	2.53e-10	2.75e-08
FABP5	1.25911	2.99e-216		BTBD17	4.27931	7.44e-07		Sdhaf1	SDHAF1	1.188	2.18983e-39		Prim1	PRIM1	3.54336	2.62e-10	2.83e-08
SSR4	1.44146	5.75e-214		TPGS1	1.10634	7.62e-07		Dlg4	DLG4	1.19054	6.6278e-05		Slc2a12	SLC2A12	-3.68362	2.64e-10	2.84e-08
SCGN	2.91875	3.75e-211		SHF	1.15925	7.62e-07		Setbp1	SETBP1	1.19486	6.47056e-28		Crmp1	CRMP1	4.90672	2.73e-10	2.92e-08
UBE2C	1.08931	1.86e-209		USP2	1.30364	7.62e-07		Nuak1	NUAK1	1.19586	5.77632e-15		Clspn	CLSPN	3.08797	3e-10	3.19e-08
RPL31	-1.56406	4.25e-207		ZFHX2	1.48522	7.62e-07		Lgals7	LGALS7	-4.04055	9.54343e-70		Zcchc18	ZCCHC18	3.92119	3.08e-10	3.25e-08
ATP5I	1.17687	2.72e-206		GPX2	1.54664	7.62e-07		Gspt2	GSPT2	1.19858	4.36223e-13		Aldh1b1	ALDH1B1	3.60025	3.08e-10	3.25e-08
KLK2	-1.79934	8.84e-204		DISP3	1.74547	7.62e-07		1700003E16Rik	C2orf81	1.19892	2.17674e-07		Elavl3	ELAVL3	3.94488	3.18e-10	3.34e-08
PMEPA1	-1.12702	3.55e-198		SGSM1	1.89641	7.62e-07		Nfil3	NFIL3	1.20526	1.31128e-14		Wdr76	WDR76	2.15235	3.24e-10	3.36e-08
HES1	-1.72177	2.48e-196		WSCD1	2.10528	7.62e-07		Maff	MAFF	-1.16727	6.60737e-69		Hist3h2ba	HIST1H2BD	6.86002	3.25e-10	3.36e-08
H2AFJ	-1.1561	3.61e-185		MRAP2	2.20517	7.62e-07		Fggy	FGGY	1.20874	2.26127e-08		Anks1b	ANKS1B	2.74019	3.25e-10	3.36e-08
SEC11C	1.06847	2.31e-181		SCG2	2.66	7.62e-07		Irf5	IRF5	-1.49538	4.12517e-68		Azgp1	AZGP1	-8.01011	3.27e-10	3.37e-08
SELM	-1.10357	1.64e-178		DPYSL5	2.80513	7.91e-07		Cxcl1	CXCL1	1.21088	1.63307e-08		Pgbd5	PGBD5	3.68374	3.3e-10	3.38e-08
KLK12	1.46455	3.66e-171		LINC01014	4.19318	8.63e-07		P4ha1	P4HA1	-1.08871	9.22882e-68		Anapc5	ANAPC5	1.60706	3.31e-10	3.38e-08
ATP6AP1	1.02645	1.66e-165		SYT4	2.05334	8.89e-07		Slc27a3	SLC27A3	1.21585	3.02383e-14		Bdnf	BDNF	3.66468	3.33e-10	3.38e-08
NKX3-1	-1.07679	2.21e-161		TUBB2B	3.02956	8.92e-07		Kif26a	KIF26A	1.21599	6.20373e-18		Dnajc10	DNAJC10	-3.77165	3.47e-10	3.5e-08
NFKBIA	-1.1757	3.64e-160		IL17RB	1.00649	8.94e-07		Sema3e	SEMA3E	1.21829	5.29283e-12		Dclk2	DCLK2	3.35157	3.52e-10	3.54e-08
MT1X	-1.33804	7.33e-160		STXBP1	1.04057	8.94e-07		Bnipl	BNIPL	-1.91427	4.57612e-67		Proser2	PROSER2	-2.83798	3.59e-10	3.59e-08
IGFBP7	-1.05193	3.66e-159		PHF19	1.14545	8.94e-07		Mxd4	MXD4	1.21846	6.41895e-33		Tmem159	TMEM159	-2.5066	3.66e-10	3.63e-08
MT2A	-1.49983	1.49e-158		EML6	1.56697	8.94e-07		Mst1r	MST1R	-1.91113	1.01784e-66		Sh2d4a	SH2D4A	-3.41405	3.68e-10	3.63e-08
MMP7	-1.86931	3.97e-149		RUNDC3A	1.65824	8.94e-07		Kirrel3	KIRREL3	1.22062	0.000137833		Myef2	MYEF2	2.45717	3.68e-10	3.63e-08
LGALS3	-1.03203	2.1e-148		LINC00870	2.60528	9.77e-07		Gas1	GAS1	1.22226	4.80479e-06		Lancl3	LANCL3	-3.18212	3.75e-10	3.68e-08
ADIRF	-1.41769	1.94e-146		MIR7-3HG	3.12017	1.01e-06		Glipr2	GLIPR2	1.2225	0.000722405		Btbd17	BTBD17	3.69995	3.76e-10	3.68e-08
C8orf4	-1.0522	5.26e-146		GAP43	3.3788	1.03e-06		Mageh1	MAGEH1	1.24046	0.000260202		Ttc39c	TTC39C	2.09714	3.8e-10	3.7e-08
IGKC	-1.40934	1.32e-142		ZDHHC22	4.4362	1.04e-06		Il23a	IL23A	1.24116	5.63486e-07		Lmnb2	LMNB2	1.7911	3.83e-10	3.71e-08
CCL2	-1.59321	5.28e-140		TTC41P	1.0157	1.05e-06		Pnpla3	PNPLA3	1.24224	0.000159414		Rnf43	RNF43	-3.59072	3.86e-10	3.72e-08
KRT19	-1.84021	3.64e-136		IQGAP3	1.10327	1.05e-06		Krt15	KRT15	-2.54437	3.05461e-65		Dnph1	DNPH1	3.64035	3.95e-10	3.79e-08
MT1E	-1.15118	4.54e-135		GOLGA2P5	1.18648	1.05e-06		Dpyd	DPYD	-3.63452	3.6135e-65		Dnmt1	DNMT1	2.83258	3.99e-10	3.8e-08
LGALS1	-1.30696	9.41e-131		GNG4	1.30875	1.05e-06		Ucp2	UCP2	1.24407	1.48732e-39		Nlrp10	NLRP10	-5.8366	3.99e-10	3.8e-08
ANXA2	-1.47173	3e-128		FAM161A	1.40524	1.05e-06		Slc25a47	SLC25A47	1.24943	1.73901e-08		Fen1	FEN1	2.09894	4.12e-10	3.9e-08
S100A11	-1.95163	3.23e-120		MYT1	1.86965	1.05e-06		Gpr161	GPR161	1.24956	9.42851e-11		P2rx6	P2RX6	-2.88828	4.13e-10	3.9e-08
PDLIM5	-1.06749	9.86e-119		HCN2	1.96708	1.05e-06		Krt8	KRT8	1.25079	9.58743e-21		Dlgap3	DLGAP3	2.83166	4.26e-10	4e-08
KLK1	-2.62257	6.44e-115		CHGA	2.18099	1.05e-06		Dnaic2	DNAI2	1.25153	6.52208e-06		Elfn1	ELFN1	-2.77036	4.35e-10	4.06e-08
TPD52L1	-1.09429	6.22e-111		VGF	2.37063	1.05e-06		Insc	INSC	-2.73292	1.52934e-64		Slc12a2	SLC12A2	-4.75878	4.45e-10	4.14e-08
RACK1	-1.33347	4.4e-107		BAALC	2.77079	1.05e-06		Tnik	TNIK	1.25404	2.07138e-48		Cds1	CDS1	-3.34776	4.49e-10	4.14e-08
FKBP2	1.0345	7.28e-105		LHX2	3.42645	1.1e-06		Tbc1d16	TBC1D16	1.2555	2.28017e-42		Wrnip1	WRNIP1	1.22961	4.51e-10	4.14e-08
PABPC1	-1.14183	5.63e-97		SCGN	2.28999	1.11e-06		Prr9	PRR9	1.25717	0.000423564		Tmem158	TMEM158	4.84277	4.62e-10	4.22e-08
RARRES1	-1.12591	1.69e-94		UPP2	2.51032	1.11e-06		Aqp3	AQP3	-1.31946	1.05408e-63		Tuba1b	TUBA1B	2.60783	4.67e-10	4.26e-08
KRT17	-1.37518	2.81e-83		TEKT2	2.62557	1.11e-06		Hdgfrp3	HDGFRP3	-1.68099	1.98836e-63		Hist1h4k	HIST1H4H	3.49123	4.85e-10	4.38e-08
CXCL8	-1.74171	1.44e-82		DAND5	2.72465	1.2e-06		Hcn2	HCN2	1.25779	1.17423e-10		Sema3e	SEMA3E	4.11	4.93e-10	4.43e-08
BAALC	-1.35557	9.59e-80		SCAMP5	1.0446	1.23e-06		Acsbg1	ACSBG1	-1.43871	3.88644e-63		Cldn10	CLDN10	-4.87089	4.96e-10	4.44e-08
IFITM3	-1.27853	3.14e-78		C10orf25	1.24782	1.23e-06		Slc7a7	SLC7A7	1.25878	6.6385e-28		Sbk1	SBK1	3.7693	5.05e-10	4.5e-08
TENT5A	1.22293	5.01e-74		NAV2	1.35125	1.23e-06		Cxx1b	FAM127C	1.26418	0.000614459		Slc25a30	SLC25A30	-2.47766	5.24e-10	4.65e-08
C6orf15	-4.00591	1.57e-71		FNDC5	1.41652	1.23e-06		Mapk8ip1	MAPK8IP1	1.26529	6.66796e-13		Ccdc14	CCDC14	2.67798	5.26e-10	4.65e-08
IGLC2	-1.96018	2e-69		CHD5	2.22193	1.23e-06		Lonrf3	LONRF3	1.26547	2.498e-16		Fads1	FADS1	2.68412	5.51e-10	4.83e-08
SPON2	-1.35553	1.52e-64		KLHL32	2.2227	1.23e-06		Fam20a	FAM20A	1.26664	0.000279499		Cdc6	CDC6	2.70039	5.77e-10	5.04e-08
CST1	-1.44374	1.5e-46		LINC01942	3.07661	1.23e-06		Usp2	USP2	1.2745	1.04633e-06		Iapp	IAPP	4.08386	5.82e-10	5.06e-08
S100A6	-2.57948	8.9e-41		ST8SIA3	4.61229	1.23e-06		Zfp30	ZFP30	1.27839	1.68549e-06		Map3k15	MAP3K15	4.16127	5.86e-10	5.08e-08
IFI27	-2.06311	2.8e-36		C11orf16	3.57777	1.36e-06		Gata6	GATA6	-4.77498	2.2986e-62		H2afy2	H2AFY2	3.04433	5.97e-10	5.15e-08
CPE	2.53901	2.59e-35		LOC105371899	3.11926	1.38e-06		Lcp1	LCP1	1.27911	1.9832e-10		Kcnma1	KCNMA1	-3.72725	6.03e-10	5.18e-08
TTR	1.05321	4.45e-17		MIR95	3.24742	1.38e-06		Tmem8	TMEM8A	1.28731	2.6462e-10		Hsf2	HSF2	2.07408	6.27e-10	5.35e-08
SLPI	-1.25266	3.63e-11		ALOX15	-1.96883	1.43e-06		Cdk14	CDK14	1.28763	2.70647e-09		Nucb2	NUCB2	-3.79262	6.28e-10	5.35e-08
CD74	-1.2181	1.15e-05		SIDT1	-1.5113	1.43e-06		Ccbl1	CCBL1	-1.17938	6.57689e-62		Enho	ENHO	3.89714	6.37e-10	5.41e-08
				GNB5	1.12948	1.43e-06		Runx2	RUNX2	-1.26673	6.71888e-62		1700024P16Rik	C1orf168	-3.70346	6.4e-10	5.41e-08
				PAXBP1-AS1	1.21486	1.43e-06		Ttyh3	TTYH3	1.28978	3.60224e-33		Tubgcp2	TUBGCP2	1.89805	6.47e-10	5.44e-08
				NCAM1	2.44991	1.43e-06		Tshz3	TSHZ3	-4.53635	1.16356e-61		Abcc4	ABCC4	-2.19214	6.52e-10	5.47e-08
				SCRT1	2.73719	1.43e-06		Chchd6	CHCHD6	1.29772	5.49672e-42		Irak1bp1	IRAK1BP1	2.82915	6.64e-10	5.54e-08
				LOC100505588	4.42013	1.52e-06		Mtfp1	MTFP1	1.29772	5.18501e-10		Impdh2	IMPDH2	1.52087	6.89e-10	5.74e-08
				CRYBA2	2.08712	1.54e-06		Trp63	TP63	-1.16176	2.14362e-61		Prim2	PRIM2	2.03296	6.96e-10	5.77e-08
				CLVS1	3.12348	1.54e-06		Pim1	PIM1	-1.58493	2.21641e-61		Mme	MME	-6.71081	7.18e-10	5.91e-08
				ERICH3	3.36764	1.54e-06		Muc2	MUC2	1.2979	1.42152e-19		Glrb	GLRB	3.25977	7.42e-10	6.08e-08
				LOC105375519	2.2848	1.55e-06		AI414108	LOC283174	1.29828	1.74762e-18		Pced1b	PCED1B	-2.90231	7.51e-10	6.13e-08
				DDC-AS1	3.26632	1.57e-06		Creb3l4	CREB3L4	1.29874	6.05894e-21		Casr	CASR	3.34673	7.59e-10	6.16e-08
				LINC02124	3.81619	1.57e-06		Spry4	SPRY4	1.30074	5.31185e-09		Unc13a	UNC13A	3.70624	7.6e-10	6.16e-08
				LINC00261	4.02216	1.6e-06		Trim46	TRIM46	1.30353	4.8159e-09		4930579G24Rik	C4orf46	2.49962	7.69e-10	6.21e-08
				KLF12	1.02625	1.67e-06		Nfe2l3	NFE2L3	-1.60116	1.15638e-60		Dnase1l2	DNASE1L2	-4.62205	7.77e-10	6.25e-08
				COQ10A	1.03059	1.67e-06		Foxn1	FOXN1	1.30596	4.81751e-10		Ccp110	CCP110	3.25444	7.82e-10	6.27e-08
				ALLC	2.1007	1.67e-06		Slc39a11	SLC39A11	1.30824	1.45315e-48		Sox5	SOX5	2.47672	8e-10	6.38e-08
				MARCHF10	2.13672	1.67e-06		Pdgfrb	PDGFRB	1.30943	8.7326e-05		Ugt8a	UGT8	4.34746	8.18e-10	6.5e-08
				CRHR2	2.31103	1.67e-06		Plekhg4	PLEKHG4	1.31386	4.1991e-07		Ddx25	DDX25	3.96829	8.28e-10	6.55e-08
				SYT5	2.7535	1.7e-06		Rph3al	RPH3AL	1.31412	1.83403e-07		Kifc5b	KIFC1	2.43309	8.37e-10	6.6e-08
				SIX2	2.29518	1.72e-06		Pik3r3	PIK3R3	1.31477	3.55554e-76		Syt9	SYT9	3.09253	8.41e-10	6.61e-08
				ASXL3	3.33577	1.72e-06		Gbp3	GBP4	1.3149	7.28979e-08		Kcnip3	KCNIP3	3.48056	8.58e-10	6.69e-08
				LOC102467222	3.43306	1.76e-06		Rbm11	RBM11	1.31788	0.00077794		Spire2	SPIRE2	3.02976	8.63e-10	6.7e-08
				C1QL2	3.04334	1.88e-06		Zbtb46	ZBTB46	1.31805	0.000123936		Pdzd4	PDZD4	2.61074	8.65e-10	6.7e-08
				FOXA2	4.4484	1.9e-06		Mx1	MX2	-2.46896	2.64072e-59		Cblc	CBLC	-3.93019	8.69e-10	6.71e-08
				LINC00242	1.54844	1.91e-06		Cntn1	CNTN1	-3.51639	4.53105e-59		2700094K13Rik	C11orf31	1.92436	9.08e-10	6.97e-08
				KCNK9	3.87726	1.91e-06		Bid	BID	1.31868	1.91683e-14		Stx1a	STX1A	2.52137	9.1e-10	6.97e-08
				PRR18	2.97162	1.92e-06		4930503L19Rik	C18orf54	1.32203	1.23135e-11		Rap1gap	RAP1GAP	3.83008	9.24e-10	7.06e-08
				SPDEF	-1.68272	1.94e-06		Msrb2	MSRB2	1.32518	4.00633e-07		Dpp4	DPP4	-3.84793	9.6e-10	7.29e-08
				BEND5	1.40786	1.94e-06		Fam171a2	FAM171A2	1.32651	4.73027e-12		Dnajc9	DNAJC9	3.29759	9.62e-10	7.29e-08
				AKAP6	1.64873	1.94e-06		Ksr1	KSR1	1.32752	3.0573e-08		Gfpt1	GFPT1	-2.67493	9.7e-10	7.33e-08
				RHBDL3	1.96501	1.94e-06		Tmprss13	TMPRSS13	-1.85984	3.12368e-58		Stk39	STK39	-1.51053	9.8e-10	7.38e-08
				TLX1	2.34745	1.94e-06		Col17a1	COL17A1	-1.66133	4.59941e-58		Hirip3	HIRIP3	2.06086	9.99e-10	7.5e-08
				EVA1A	2.47394	1.94e-06		Nme1	NME1	1.32815	3.11428e-44		Cplx2	CPLX2	4.65661	1.03e-09	7.62e-08
				SNAP25-AS1	2.48348	2e-06		Zfp287	ZNF287	1.32852	7.72417e-05		Hist1h4j	HIST1H4K	3.07559	1.03e-09	7.62e-08
				TMEM211	2.96406	2.1e-06		Rab11fip4	RAB11FIP4	1.32901	1.77432e-14		Elavl2	ELAVL2	4.92062	1.04e-09	7.69e-08
				TTC9B	2.69445	2.13e-06		Itgb7	ITGB7	-2.78372	9.94088e-58		Mcm2	MCM2	3.75472	1.06e-09	7.8e-08
				NSG2	3.68909	2.14e-06		Lrrc8b	LRRC8B	1.33006	1.59257e-14		Bnipl	BNIPL	-3.64238	1.07e-09	7.8e-08
				LOC101929427	3.59554	2.24e-06		Med24	MED24	1.33122	6.24375e-39		Klc1	KLC1	2.35368	1.07e-09	7.8e-08
				HOXB13	-1.7919	2.25e-06		Stard13	STARD13	-1.47092	3.49095e-57		Tmem125	TMEM125	-2.90526	1.11e-09	8.13e-08
				KLHL29	1.18984	2.25e-06		Ncoa7	NCOA7	1.3317	7.32406e-13		Nop56	NOP56	1.14963	1.12e-09	8.15e-08
				LOC100506691	1.34519	2.25e-06		Bst2	BST2	1.33217	8.89104e-29		Ccdc67	CCDC67	3.57092	1.13e-09	8.15e-08
				RIMS2	1.39724	2.25e-06		Gltp	GLTP	-1.9996	1.76839e-56		Gpr160	GPR160	-2.33915	1.13e-09	8.19e-08
				PDXP	1.44119	2.25e-06		Sp110	SP110	-3.07436	2.11825e-56		H2-Q10	HLA-A	-4.6454	1.14e-09	8.19e-08
				SLC35G2	1.45933	2.25e-06		Srcin1	SRCIN1	1.33355	3.79316e-05		Phyhipl	PHYHIPL	3.69067	1.14e-09	8.19e-08
				HES6	1.52246	2.25e-06		Dnase1l1	DNASE1L1	-1.48717	2.06312e-55		Chaf1b	CHAF1B	3.95534	1.15e-09	8.19e-08
				NIM1K	1.58399	2.25e-06		Tbkbp1	TBKBP1	1.33369	4.80306e-16		Soga3	SOGA3	3.64802	1.16e-09	8.25e-08
				RNFT2	1.58732	2.25e-06		Thg1l	THG1L	1.33867	6.6756e-55		Ubr7	UBR7	1.64784	1.16e-09	8.25e-08
				GRID1	1.66232	2.25e-06		Rpp25	RPP25	1.34191	2.16773e-08		Tcfl5	TCFL5	3.9358	1.19e-09	8.41e-08
				DPF1	1.84376	2.25e-06		Guk1	GUK1	1.34246	2.46635e-50		Nsg1	NSG1	4.3305	1.21e-09	8.56e-08
				FBXO43	2.0181	2.25e-06		Tbc1d4	TBC1D4	1.34264	1.4783e-07		Ppm1d	PPM1D	1.40741	1.23e-09	8.65e-08
				INSRR	2.48621	2.25e-06		Dpp4	DPP4	1.34306	1.09519e-06		Wscd1	WSCD1	4.51857	1.25e-09	8.77e-08
				TMEM151A	2.48734	2.33e-06		1810010H24Rik	C17orf58	1.34413	1.1834e-11		Lin9	LIN9	3.0109	1.3e-09	9.09e-08
				PROX1-AS1	3.30024	2.35e-06		Tbc1d30	TBC1D30	1.34536	2.77535e-33		Gjb1	GJB1	-4.39815	1.31e-09	9.14e-08
				LEMD1	3.08639	2.37e-06		Ablim3	ABLIM3	-2.57332	1.70447e-54		Ranbp1	RANBP1	1.63811	1.32e-09	9.14e-08
				CATSPERB	-1.75584	2.61e-06		Bmp2	BMP2	-1.77	2.46986e-54		Kcnh6	KCNH6	3.48013	1.32e-09	9.15e-08
				STAG3	1.06572	2.61e-06		Zfp2	ZFP2	1.34631	2.46141e-11		Dnmt3a	DNMT3A	1.88849	1.33e-09	9.15e-08
				CELSR3	1.15577	2.61e-06		Fxyd4	FXYD4	-3.9577	3.63718e-54		Syt1	SYT1	5.82124	1.35e-09	9.19e-08
				REEP1	1.23754	2.61e-06		Pitx1	PITX1	-1.90906	3.63718e-54		Fat3	FAT3	3.68348	1.35e-09	9.19e-08
				PIF1	1.35751	2.61e-06		Mapkapk3	MAPKAPK3	-1.03134	3.89436e-54		Pisd	PISD	1.18758	1.35e-09	9.19e-08
				FAM184A	1.501	2.61e-06		Ddx60	DDX60	1.34787	1.64626e-13		Podxl2	PODXL2	3.05799	1.36e-09	9.19e-08
				CAMK2B	1.58398	2.61e-06		Fam3b	FAM3B	-3.0143	4.3661e-54		Ckap5	CKAP5	1.83187	1.37e-09	9.24e-08
				FOXD2-AS1	1.70007	2.61e-06		Ociad2	OCIAD2	-2.53241	5.53788e-54		Serinc3	SERINC3	-2.49714	1.37e-09	9.24e-08
				REEP2	1.81613	2.61e-06		Nek6	NEK6	1.34897	1.72975e-36		Def8	DEF8	1.83543	1.45e-09	9.77e-08
				ENTPD8	1.99148	2.61e-06		Lypd3	LYPD3	-1.39107	1.41864e-53		Itpr3	ITPR3	-3.15278	1.47e-09	9.87e-08
				LHFPL5	3.3827	2.61e-06		Mgat4b	MGAT4B	-1.32521	2.09317e-53		Elavl4	ELAVL4	5.21623	1.5e-09	1e-07
				IGFBPL1	2.35978	2.62e-06		Slc6a9	SLC6A9	-1.3561	2.56648e-53		Cdc7	CDC7	2.28371	1.51e-09	1.01e-07
				DGKB	3.30878	2.63e-06		Mst1	MST1	-3.05015	2.6991e-53		Ppp1r8	PPP1R8	2.31328	1.53e-09	1.01e-07
				AGMO	2.44332	2.64e-06		Sbk1	SBK1	1.35251	1.49919e-35		Cdh13	CDH13	3.7768	1.54e-09	1.02e-07
				GPR6	5.93581	2.71e-06		Nckap5l	NCKAP5L	1.35494	4.48365e-14		Birc3	BIRC3	-2.83387	1.56e-09	1.03e-07
				MIR7974	2.7651	2.73e-06		Pcdhgc4	PCDHGC4	1.3551	7.95875e-05		Cdk5rap2	CDK5RAP2	2.37768	1.57e-09	1.03e-07
				KCNJ6	3.18206	2.91e-06		Arhgap10	ARHGAP10	-1.11101	1.27017e-52		Cyp2b10	CYP2B6	-4.10219	1.57e-09	1.03e-07
				TTLL2	2.62383	2.92e-06		Arl14	ARL14	-3.0356	1.56433e-52		Gpr137c	GPR137C	2.60704	1.61e-09	1.05e-07
				MPPED1	3.43056	2.93e-06		Ildr1	ILDR1	1.35537	2.82708e-07		Mak	MAK	2.27681	1.62e-09	1.05e-07
				EMX1	2.5276	2.94e-06		Cd68	CD68	-1.67018	1.81438e-52		Myl6b	MYL6B	2.82528	1.63e-09	1.05e-07
				PPP1R1C	3.07865	2.95e-06		Smtn	SMTN	-1.15105	4.68016e-52		Cbfa2t2	CBFA2T2	2.43087	1.63e-09	1.05e-07
				RAB27B	-1.60252	3.02e-06		Ptpru	PTPRU	1.35636	1.06646e-21		Ptpdc1	PTPDC1	2.02559	1.64e-09	1.05e-07
				STEAP2	-1.52066	3.02e-06		Tmem45a	TMEM45A	-6.16408	4.56593e-51		Acot11	ACOT11	-3.04468	1.67e-09	1.07e-07
				TMEM198	1.13052	3.02e-06		Wdr89	WDR89	1.3567	4.16842e-17		Scml4	SCML4	3.53636	1.68e-09	1.07e-07
				DTNA	1.15597	3.02e-06		Hmha1	HMHA1	-1.8929	1.42726e-50		Cdk2	CDK2	2.02854	1.7e-09	1.08e-07
				SARS2	1.1563	3.02e-06		Eml1	EML1	1.36244	2.01255e-10		Rims2	RIMS2	2.97943	1.73e-09	1.1e-07
				ESPL1	1.18955	3.02e-06		Pcdh18	PCDH18	-1.94101	2.5641e-50		Wnt7b	WNT7B	-3.26685	1.8e-09	1.14e-07
				GUSBP2	1.2001	3.02e-06		Acot2	ACOT2	1.3629	6.46057e-08		Ube2e2	UBE2E2	1.18574	1.86e-09	1.17e-07
				CIT	1.21152	3.02e-06		Rnf186	RNF186	-1.31285	5.5321e-50		Mei4	MEI4	1.90353	1.87e-09	1.17e-07
				GPC6	1.30001	3.02e-06		Snx32	SNX32	1.36942	2.90982e-10		Ceacam1	CEACAM1	-6.52146	1.88e-09	1.18e-07
				MASP2	1.32263	3.02e-06		Slc12a2	SLC12A2	1.36955	1.70434e-27		Dut	DUT	3.06041	1.88e-09	1.18e-07
				UNC5A	1.32737	3.02e-06		Zfp786	ZNF786	1.37146	1.52321e-09		Slc22a1	SLC22A1	-6.29766	1.9e-09	1.18e-07
				ELOVL2	1.51566	3.02e-06		Tmco4	TMCO4	-1.12594	1.28752e-49		9030617O03Rik	C14orf159	-3.1241	1.91e-09	1.18e-07
				TTC36	1.55332	3.02e-06		Mctp1	MCTP1	1.37519	0.000211673		Ptges	PTGES	-3.45316	1.95e-09	1.2e-07
				E2F7	1.57928	3.02e-06		Ccdc109b	CCDC109B	-3.52478	1.73939e-49		Serp2	SERP2	3.04892	1.96e-09	1.2e-07
				TMEM176A	1.59047	3.02e-06		Armcx1	ARMCX1	1.37523	2.69255e-06		Mapk8ip1	MAPK8IP1	2.49943	1.96e-09	1.2e-07
				GPR173	1.63103	3.02e-06		Miip	MIIP	-1.16683	3.5494e-49		Whsc1	WHSC1	1.85694	1.98e-09	1.22e-07
				CACNA2D1	1.75881	3.02e-06		Ahr	AHR	-1.51069	4.83024e-49		Fbxo45	FBXO45	1.77183	2.02e-09	1.24e-07
				SHISA2	2.07843	3.02e-06		Nod1	NOD1	-1.5546	6.38635e-49		Tubgcp3	TUBGCP3	3.51995	2.03e-09	1.24e-07
				GRIN2C	2.10747	3.02e-06		Anxa7	ANXA7	-1.18659	6.3878e-49		Tlr5	TLR5	-2.569	2.04e-09	1.24e-07
				NYAP1	2.24533	3.02e-06		Ccdc64	CCDC64	1.37855	5.45774e-18		Vil1	VIL1	5.79375	2.04e-09	1.24e-07
				LOC105370757	2.44928	3.08e-06		Chpt1	CHPT1	1.38106	2.32206e-30		Ahi1	AHI1	2.30267	2.05e-09	1.24e-07
				NKX2-2	2.39067	3.2e-06		Tgm1	TGM1	-1.8502	1.02464e-48		Cdca3	CDCA3	3.36552	2.09e-09	1.26e-07
				LINC01484	2.88863	3.2e-06		Plxdc2	PLXDC2	1.38145	1.22778e-23		Fuca1	FUCA1	-2.12561	2.12e-09	1.27e-07
				DDX39B-AS1	1.20508	3.25e-06		Epgn	EPGN	1.38537	1.38543e-15		Itpr2	ITPR2	-2.14493	2.12e-09	1.27e-07
				ADCYAP1	3.66443	3.25e-06		Prokr1	PROKR1	1.38808	4.93278e-08		Slc26a9	SLC26A9	3.28286	2.25e-09	1.34e-07
				MIR7-3	4.41267	3.45e-06		Hhex	HHEX	1.38877	0.000210113		Hn1l	HN1L	1.03894	2.27e-09	1.35e-07
				ACPP	-1.40886	3.48e-06		Tlr2	TLR2	1.38992	5.11885e-24		Tipin	TIPIN	2.49308	2.34e-09	1.39e-07
				C3orf67	1.46429	3.48e-06		Mob3b	MOB3B	-1.13924	2.18816e-48		Rab3b	RAB3B	4.42949	2.35e-09	1.39e-07
				CHRD	1.49152	3.48e-06		Robo3	ROBO3	1.39139	8.23509e-05		Scn9a	SCN9A	3.56452	2.35e-09	1.39e-07
				TECTA	1.65548	3.48e-06		Slc46a1	SLC46A1	1.39178	2.4049e-12		Slc44a4	SLC44A4	-2.8421	2.38e-09	1.4e-07
				PAX6	1.99235	3.48e-06		Slurp1	SLURP1	-3.42563	2.70734e-47		Bhlhb9	BHLHB9	2.23053	2.4e-09	1.41e-07
				FST	2.01705	3.48e-06		Thnsl2	THNSL2	1.39298	2.1543e-05		Spag6	SPAG6	2.25808	2.43e-09	1.42e-07
				RGS4	2.10619	3.48e-06		Palm	PALM	1.39764	4.97537e-07		Plcb3	PLCB3	-2.13101	2.44e-09	1.42e-07
				LOC643201	3.062	3.48e-06		Rin3	RIN3	1.40017	6.89414e-15		Ercc6l	ERCC6L	3.20938	2.47e-09	1.44e-07
				LINC02337	4.5533	3.51e-06		Cd200r2	CD200R1L	1.40489	7.11599e-10		Gm11837	C8orf88	3.4411	2.49e-09	1.44e-07
				SOGA3	4.33795	3.52e-06		Pdia5	PDIA5	1.4068	2.75659e-35		Stmn3	STMN3	5.55287	2.5e-09	1.45e-07
				LOC112267895	3.35014	3.77e-06		Aldh3b1	ALDH3B1	1.40846	3.20173e-05		Fbxo5	FBXO5	3.33154	2.53e-09	1.46e-07
				MARCHF11	4.01448	3.95e-06		Zfp647	ZNF250	1.40877	1.61587e-09		Ube2h	UBE2H	-1.34485	2.54e-09	1.46e-07
				SLC5A12	4.45186	3.95e-06		Aldh1a1	ALDH1A1	1.40958	3.68441e-16		Ttc23	TTC23	-1.98361	2.57e-09	1.47e-07
				ELAVL3	3.3619	3.99e-06		Gm13154	ZNF888	1.40981	0.000202541		Blm	BLM	2.25592	2.58e-09	1.48e-07
				KLK4	-1.82058	4.02e-06		Ly6g6c	LY6G6C	1.40986	2.91972e-09		Cdh20	CDH20	5.68486	2.63e-09	1.5e-07
				ANXA3	-1.25063	4.02e-06		Glrb	GLRB	1.41057	0.000548784		Ano8	ANO8	1.36646	2.64e-09	1.5e-07
				MANEAL	1.10516	4.02e-06		Cmtm8	CMTM8	1.41227	1.22602e-20		Boc	BOC	-3.04751	2.67e-09	1.51e-07
				HEY1	1.11053	4.02e-06		Tmeff1	TMEFF1	1.42493	3.21015e-14		Abhd10	ABHD10	1.18002	2.69e-09	1.52e-07
				CLSPN	1.25363	4.02e-06		Evpl	EVPL	-1.61335	6.35934e-46		Hist1h4d	HIST1H4A	2.78449	2.95e-09	1.65e-07
				LOC100132215	1.30885	4.02e-06		Neto2	NETO2	1.42986	4.23115e-13		Grm8	GRM8	1.64949	2.95e-09	1.65e-07
				ROPN1B	1.48497	4.02e-06		Itgb8	ITGB8	1.43152	3.48435e-07		Sox2	SOX2	3.81578	3e-09	1.68e-07
				BSN-DT	1.53316	4.02e-06		Havcr2	HAVCR2	-3.45909	1.15151e-45		Acss1	ACSS1	-4.63696	3.03e-09	1.69e-07
				MFSD2A	1.55584	4.02e-06		Mex3b	MEX3B	-1.4582	1.2415e-45		Tfdp1	TFDP1	1.73996	3.06e-09	1.7e-07
				STXBP5L	1.58006	4.02e-06		Trmt61a	TRMT61A	1.4317	2.44786e-31		Mlf1	MLF1	5.02949	3.13e-09	1.74e-07
				CORO2B	1.64091	4.02e-06		Fhad1	FHAD1	-1.47505	1.84251e-45		Agr2	AGR2	-7.93024	3.17e-09	1.75e-07
				LINC01814	1.65666	4.02e-06		Gpr155	GPR155	1.43251	4.47509e-19		Pde1c	PDE1C	2.77422	3.2e-09	1.77e-07
				CXXC4	2.12834	4.02e-06		Man1c1	MAN1C1	1.43292	1.04477e-43		Unc80	UNC80	2.99048	3.25e-09	1.78e-07
				HEPACAM2	2.21659	4.02e-06		Tspyl4	TSPYL4	1.4342	1.39889e-12		Ttc3	TTC3	1.3566	3.25e-09	1.78e-07
				CNTD2	2.25776	4.02e-06		Gramd3	GRAMD3	1.4366	9.02801e-21		Sh3yl1	SH3YL1	-1.75687	3.27e-09	1.79e-07
				DCX	4.40828	4.52e-06		Ugt1a1	UGT1A1	-2.82406	3.43017e-45		Ccnf	CCNF	3.18589	3.46e-09	1.88e-07
				PSCA	-2.01765	4.62e-06		Gkap1	GKAP1	1.43806	1.26441e-07		Tubg1	TUBG1	2.84506	3.5e-09	1.9e-07
				TRPS1	-1.11027	4.62e-06		Nr3c2	NR3C2	1.43958	5.06109e-26		Glb1	GLB1	-1.81236	3.56e-09	1.92e-07
				CDCA7L	1.00019	4.62e-06		Cxcl10	CXCL10	1.4407	1.79643e-07		Erlin2	ERLIN2	-1.04114	3.56e-09	1.92e-07
				PSPN	1.09084	4.62e-06		Clk1	CLK1	-1.16874	8.51866e-45		Myg1	C12orf10	1.63507	3.57e-09	1.93e-07
				SYCE2	1.09733	4.62e-06		Gyg	GYG1	1.44122	1.8013e-24		Dner	DNER	4.29976	3.7e-09	1.98e-07
				SLFNL1	1.12651	4.62e-06		Ano9	ANO9	-1.2859	8.56588e-45		Cryba2	CRYBA2	4.88172	3.84e-09	2.06e-07
				STX1A	1.12958	4.62e-06		Ttll7	TTLL7	-1.78817	8.62557e-45		Atp11a	ATP11A	-1.62885	3.91e-09	2.09e-07
				LOC100288637	1.19859	4.62e-06		Antxr1	ANTXR1	1.44313	2.87991e-21		Phlda2	PHLDA2	-2.56786	3.92e-09	2.09e-07
				PLEKHG5	1.22153	4.62e-06		Acvrl1	ACVRL1	1.44687	1.0941e-06		Blnk	BLNK	-2.86226	3.96e-09	2.1e-07
				ARNTL2	1.24607	4.62e-06		Adap1	ADAP1	1.45409	2.02856e-09		Akap13	AKAP13	-1.92311	3.98e-09	2.11e-07
				RDM1	1.3871	4.62e-06		Elf5	ELF5	-1.57228	2.63954e-44		Haus5	HAUS5	1.84984	4.05e-09	2.14e-07
				RND2	1.62626	4.62e-06		Tnfsf9	TNFSF9	-1.59974	3.06702e-44		Sez6	SEZ6	3.15104	4.07e-09	2.14e-07
				SV2A	2.14246	4.62e-06		Bmp6	BMP6	1.45581	1.05631e-07		4930452B06Rik	C3orf67	4.88924	4.07e-09	2.14e-07
				KCNH8	2.19761	4.62e-06		Csf2ra	CSF2RA	1.45805	1.39937e-14		Cbx2	CBX2	2.00993	4.16e-09	2.18e-07
				MCOLN3	2.2701	4.62e-06		Etv1	ETV1	-1.48299	3.9274e-44		Ankrd54	ANKRD54	1.3276	4.18e-09	2.18e-07
				ZNF488	2.93238	4.62e-06		Otop1	OTOP1	1.45816	8.77713e-16		1110051M20Rik	C11orf49	2.23035	4.18e-09	2.18e-07
				LOC101929341	3.81847	4.63e-06		Zfand2a	ZFAND2A	-1.07399	6.01789e-44		Tc2n	TC2N	-3.4236	4.26e-09	2.22e-07
				MIR181D	3.14913	4.84e-06		Cntnap1	CNTNAP1	1.46055	2.30448e-22		D030056L22Rik	C9orf40	2.20841	4.29e-09	2.23e-07
				SLC38A3	2.5376	4.93e-06		Gmfg	GMFG	1.46218	7.57962e-05		Dnah5	DNAH5	2.86025	4.32e-09	2.24e-07
				SCG3	2.69664	4.95e-06		Ctsc	CTSC	-1.45984	7.48972e-44		BC048546	OVOS2	2.29953	4.33e-09	2.24e-07
				NHEG1	2.65479	5.27e-06		Grin2d	GRIN2D	1.46322	0.00024924		Hap1	HAP1	3.0303	4.38e-09	2.26e-07
				AR	-1.75343	5.31e-06		Lgals1	LGALS1	1.46378	0.000307919		Rad51ap1	RAD51AP1	2.93073	4.4e-09	2.26e-07
				FAM198B-AS1	-1.5714	5.31e-06		Qsox1	QSOX1	-1.1457	2.34394e-43		Suv39h1	SUV39H1	2.15726	4.44e-09	2.28e-07
				TRAF3IP2-AS1	1.07358	5.31e-06		Bsn	BSN	-1.97842	3.04707e-43		Mllt11	MLLT11	2.06187	4.49e-09	2.3e-07
				CHST1	1.10558	5.31e-06		Ccrl2	CCRL2	1.46393	0.000333546		Fam81a	FAM81A	3.49495	4.5e-09	2.3e-07
				PGAP1	1.15174	5.31e-06		Wars	WARS	1.46468	1.60403e-88		Fstl5	FSTL5	4.44625	4.56e-09	2.32e-07
				SLC7A9	1.32006	5.31e-06		Abca5	ABCA5	-1.30265	6.14542e-43		Hint1	HINT1	1.84449	4.58e-09	2.33e-07
				BEND7	1.35945	5.31e-06		Prom1	PROM1	1.46499	9.58548e-28		Nasp	NASP	2.34408	4.61e-09	2.34e-07
				ANK2	1.79507	5.31e-06		Clu	CLU	1.46785	0.00032935		Trappc6a	TRAPPC6A	-1.8246	4.64e-09	2.35e-07
				CCDC151	1.88665	5.31e-06		Ctsf	CTSF	1.46886	5.21067e-10		Chmp4c	CHMP4C	-2.78188	4.83e-09	2.43e-07
				PTPRN	3.63325	5.31e-06		Prr5	PRR5	1.48043	0.000261249		Mtch1	MTCH1	1.2863	4.86e-09	2.44e-07
				SFTA3	4.80303	5.41e-06		Tekt5	TEKT5	1.48181	4.52618e-19		Perp	PERP	-2.55067	4.95e-09	2.48e-07
				TMEM61	2.33501	5.47e-06		AU021092	C16orf89	1.48636	5.63098e-05		Tmem229a	TMEM229A	3.53388	4.97e-09	2.49e-07
				BBOX1-AS1	3.51511	5.49e-06		Elovl4	ELOVL4	1.48894	2.19101e-08		Cdc42se2	CDC42SE2	1.78036	5e-09	2.49e-07
				ACBD7	1.82051	5.5e-06		Rhobtb3	RHOBTB3	1.48943	1.5447e-30		Rbbp4	RBBP4	1.0435	5.04e-09	2.51e-07
				CFAP221	2.3017	5.79e-06		9130409J20Rik	LOC100289255	1.49507	7.389e-07		Ezr	EZR	-2.81323	5.2e-09	2.58e-07
				INSM2	1.96092	5.98e-06		Slc16a6	SLC16A6	1.49535	6.58528e-06		Meaf6	MEAF6	1.36949	5.27e-09	2.59e-07
				FAM83C-AS1	1.48844	5.99e-06		Arhgap44	ARHGAP44	1.49999	2.55815e-05		BC055324	C1orf112	2.60186	5.27e-09	2.59e-07
				CCDC177	2.10923	5.99e-06		Sh3kbp1	SH3KBP1	-1.16403	5.67739e-42		Mtmr7	MTMR7	4.18722	5.27e-09	2.59e-07
				KLK2	-1.93195	6.1e-06		Fzd7	FZD7	-1.21666	7.05153e-42		Hist2h2ac	HIST2H2AC	2.84454	5.28e-09	2.59e-07
				KLHL3	1.00918	6.1e-06		Aldh3a1	ALDH3A1	-1.48187	7.61173e-42		Dlec1	DLEC1	3.23578	5.29e-09	2.59e-07
				DNAJC28	1.02515	6.1e-06		Nrn1	NRN1	-4.06112	7.64588e-42		Atp5b	ATP5B	1.01995	5.29e-09	2.59e-07
				LOC105376748	1.12478	6.1e-06		Gcnt3	GCNT3	1.50055	5.96711e-17		Erbb2	ERBB2	-3.54335	5.41e-09	2.64e-07
				CHN2	1.1652	6.1e-06		Ahi1	AHI1	1.5011	1.89603e-13		E2f2	E2F2	2.81645	5.51e-09	2.68e-07
				KNL1	1.23454	6.1e-06		Adamts6	ADAMTS6	1.50697	0.000733601		Fzd7	FZD7	-2.04542	5.56e-09	2.71e-07
				KIF14	1.26357	6.1e-06		Tmem40	TMEM40	-1.36852	1.07418e-41		Me3	ME3	2.49817	5.59e-09	2.71e-07
				PPT2-EGFL8	1.29936	6.1e-06		Adamtsl3	ADAMTSL3	-5.30765	1.39967e-41		Nans	NANS	-1.3791	5.73e-09	2.77e-07
				DDX11-AS1	1.34952	6.1e-06		Cst6	CST6	1.51225	2.8269e-10		Atad2	ATAD2	2.90482	5.76e-09	2.78e-07
				LETM2	1.37473	6.1e-06		Ccdc92	CCDC92	1.51315	6.42081e-20		Wdr54	WDR54	2.29139	5.8e-09	2.8e-07
				PDZK1	1.48344	6.1e-06		Trpv6	TRPV6	1.5169	3.64643e-12		Tcf19	TCF19	3.66883	5.81e-09	2.8e-07
				LMCD1-AS1	1.50856	6.1e-06		Kcnip2	KCNIP2	1.51787	0.000127869		Krt5	KRT5	-4.70036	5.86e-09	2.81e-07
				LOC101927394	1.50856	6.1e-06		Ccne1	CCNE1	1.51993	4.4944e-34		Sapcd2	SAPCD2	2.3802	5.89e-09	2.82e-07
				LOC729652	1.59536	6.1e-06		Pde8b	PDE8B	1.52472	1.67702e-11		Tirap	TIRAP	-1.59862	5.93e-09	2.83e-07
				TNFRSF11B	1.67694	6.1e-06		Hpdl	HPDL	1.52637	1.70805e-08		Slc6a17	SLC6A17	3.1878	5.96e-09	2.84e-07
				LRRC34	1.69604	6.1e-06		Slc9a2	SLC9A2	1.52863	8.82129e-06		Plcd3	PLCD3	-2.85368	6.07e-09	2.89e-07
				HGFAC	1.79612	6.1e-06		P2ry1	P2RY1	-1.13046	3.93161e-41		Ado	ADO	1.56907	6.12e-09	2.91e-07
				ITIH2	2.07644	6.1e-06		4930523C07Rik	KIAA0040	-1.01948	5.4959e-41		Troap	TROAP	2.92413	6.18e-09	2.93e-07
				TSPEAR-AS1	2.28043	6.1e-06		Vsig8	VSIG8	1.5321	5.91791e-06		Rbmx2	RBMX2	1.8745	6.21e-09	2.93e-07
				GPR3	2.31651	6.1e-06		Plac8	PLAC8	1.53332	1.0366e-45		Rbm24	RBM24	3.85584	6.34e-09	2.98e-07
				UGT8	2.40692	6.1e-06		Slc25a29	SLC25A29	1.53851	2.73241e-23		Pip5k1b	PIP5K1B	2.59711	6.44e-09	3.02e-07
				CA8	2.42913	6.1e-06		Cryab	CRYAB	1.54346	1.45185e-09		Hist1h2bn	HIST1H2BM	4.69205	6.45e-09	3.02e-07
				SOX1-OT	4.85332	6.12e-06		Cdsn	CDSN	1.545	1.36768e-09		Prdx6	PRDX6	-4.29287	6.49e-09	3.03e-07
				H2BP9	2.02838	6.28e-06		Adcy9	ADCY9	1.54516	1.02622e-41		Pmvk	PMVK	1.588	6.72e-09	3.13e-07
				CHRM4	3.31914	6.33e-06		Tubb2a	TUBB2A	1.55006	3.03089e-39		Vstm5	VSTM5	-2.55546	6.73e-09	3.13e-07
				BRINP1	2.53221	6.38e-06		Nme4	NME4	1.55299	1.43366e-23		Pdxp	PDXP	3.35082	6.77e-09	3.14e-07
				MIR539	4.47402	6.4e-06		Atp1b1	ATP1B1	1.55986	4.33884e-54		Calb1	CALB1	2.96017	6.97e-09	3.23e-07
				BRINP2	3.81296	6.64e-06		Dpf1	DPF1	1.56234	6.30835e-07		Syce2	SYCE2	3.98481	7.01e-09	3.24e-07
				DDX25	4.18176	6.72e-06		Kbtbd8	KBTBD8	1.57166	4.91841e-12		Thoc3	THOC3	1.40969	7.04e-09	3.25e-07
				DAPL1	2.80463	6.76e-06		Cdhr1	CDHR1	1.57533	3.54638e-06		Aurka	AURKA	3.49402	7.13e-09	3.28e-07
				GPR148	3.8517	6.88e-06		Hs3st3b1	HS3ST3B1	-1.95392	2.4656e-40		Amph	AMPH	4.44223	7.21e-09	3.31e-07
				SCUBE3	1.01646	6.99e-06		Ada	ADA	1.57808	4.99357e-23		Zfp382	ZNF382	2.95703	7.37e-09	3.37e-07
				PDZD4	1.04146	6.99e-06		Cyp2f2	CYP2F1	1.58244	4.85384e-05		Nrsn1	NRSN1	3.95172	7.5e-09	3.42e-07
				HAUS8	1.06122	6.99e-06		Plscr4	PLSCR4	1.58646	9.63222e-08		Clint1	CLINT1	-2.0679	7.58e-09	3.44e-07
				GTSE1	1.10036	6.99e-06		Plekhn1	PLEKHN1	-1.64804	7.22563e-40		Rqcd1	RQCD1	1.61995	7.63e-09	3.45e-07
				FXYD6	1.20232	6.99e-06		Fkbp11	FKBP11	1.58674	1.76537e-15		Ppt1	PPT1	-2.14189	7.74e-09	3.49e-07
				GNRH2	1.21707	6.99e-06		Grik3	GRIK3	-5.31456	9.04268e-40		C1qtnf4	C1QTNF4	1.97405	7.85e-09	3.54e-07
				PPM1E	1.22627	6.99e-06		Hs3st3a1	HS3ST3A1	1.59357	5.45645e-08		Aldoc	ALDOC	2.88594	7.9e-09	3.55e-07
				GPR137C	1.40833	6.99e-06		Osbpl3	OSBPL3	-1.19704	1.21806e-39		Kifap3	KIFAP3	1.29677	8.06e-09	3.62e-07
				TGFBR3L	1.41517	6.99e-06		Glyctk	GLYCTK	1.59458	1.58703e-11		Msh6	MSH6	1.67266	8.19e-09	3.67e-07
				WDR62	1.49924	6.99e-06		Klf8	KLF8	1.59846	0.000144446		Zfp821	ZNF821	1.24848	8.23e-09	3.67e-07
				PEG10	1.89819	6.99e-06		Plekho2	PLEKHO2	-1.58359	1.51497e-39		Stap2	STAP2	-2.30277	8.43e-09	3.76e-07
				FRMD5	2.0327	6.99e-06		Dlec1	DLEC1	1.60505	6.94499e-08		Cyp2u1	CYP2U1	3.36278	8.46e-09	3.76e-07
				MCF2L2	2.05822	6.99e-06		Hoxb8	HOXB8	1.60713	3.8597e-07		Fut1	FUT1	2.95296	8.52e-09	3.78e-07
				AFP	2.99234	7.34e-06		Sec14l4	SEC14L4	1.60738	5.52537e-08		Snap25	SNAP25	5.76383	8.53e-09	3.78e-07
				GBX1	2.72651	7.47e-06		2510009E07Rik	C3orf70	1.61474	1.41652e-08		Amz2	AMZ2	1.18159	8.58e-09	3.78e-07
				NAP1L2	-1.84514	7.99e-06		Clic3	CLIC3	-1.9438	2.25044e-39		Pon2	PON2	-3.11671	8.8e-09	3.86e-07
				KIFC1	1.03654	7.99e-06		Ccl5	CCL5	1.6165	4.58777e-11		Kit	KIT	3.88395	8.9e-09	3.9e-07
				NOS1AP	1.13257	7.99e-06		Ddah2	DDAH2	1.61855	1.72457e-07		Plin3	PLIN3	-2.09545	9.24e-09	4.03e-07
				PLXNA2	1.15478	7.99e-06		Abca12	ABCA12	1.61981	0.000757636		D130043K22Rik	KIAA0319	3.48449	9.25e-09	4.03e-07
				ATP6V1G2	1.19332	7.99e-06		Slco4a1	SLCO4A1	-1.63907	4.25519e-39		Fam69a	FAM69A	-2.39583	9.27e-09	4.03e-07
				DNALI1	1.19471	7.99e-06		Hist3h2ba	HIST3H2BA	1.62568	0.00012724		Chrnb2	CHRNB2	2.99994	9.28e-09	4.03e-07
				CEP41	1.21038	7.99e-06		Thsd4	THSD4	1.62692	4.32884e-46		Rtel1	RTEL1	1.39146	9.46e-09	4.1e-07
				CUZD1	1.30163	7.99e-06		Golim4	GOLIM4	-1.35617	5.0613e-39		Syt16	SYT16	3.448	9.59e-09	4.13e-07
				KCNB1	1.64989	7.99e-06		Rab39b	RAB39B	1.62784	1.55779e-05		Pole	POLE	3.0383	9.67e-09	4.16e-07
				SLIT1	1.72699	7.99e-06		Psmb8	PSMB8	1.62918	2.76494e-07		Lap3	LAP3	-1.45626	9.74e-09	4.18e-07
				TEX45	2.04823	7.99e-06		Cast	CAST	-1.06793	6.27402e-39		Sf3a3	SF3A3	1.12954	9.81e-09	4.2e-07
				LOC100130111	2.23712	8.12e-06		Dnajb13	DNAJB13	1.63007	0.00027977		Svop	SVOP	3.52452	9.98e-09	4.27e-07
				LINC00365	1.97158	8.19e-06		Tmc7	TMC7	-1.95944	8.35544e-39		Tbc1d2	TBC1D2	-1.96295	1.01e-08	4.3e-07
				NELL1	3.32916	8.35e-06		Egr3	EGR3	-1.72141	8.81138e-39		Lrrk1	LRRK1	-2.54361	1.02e-08	4.34e-07
				MIR5707	3.73201	8.96e-06		Zfp9	ZNF25	1.63274	3.11288e-16		Hist1h3e	HIST1H3I	3.813	1.02e-08	4.34e-07
				FRGCA	4.68256	9.01e-06		Pcdhb14	PCDHB17	1.63671	1.08783e-07		Pdcd6ip	PDCD6IP	-1.17997	1.02e-08	4.34e-07
				LOC100507516	-1.40996	9.13e-06		Phyhip	PHYHIP	-1.957	1.63754e-38		Erbb2ip	ERBB2IP	-1.50588	1.03e-08	4.34e-07
				GAS2L3	1.027	9.13e-06		Smpd3	SMPD3	1.63913	9.45056e-10		Pde11a	PDE11A	3.85625	1.03e-08	4.36e-07
				LZTS1	1.08944	9.13e-06		Sik1	SIK1	-1.075	2.38238e-38		Hist2h2be	HIST1H2BJ	3.07602	1.04e-08	4.39e-07
				TBX6	1.0943	9.13e-06		Dapk2	DAPK2	1.63926	0.000267054		Dcxr	DCXR	-3.98449	1.05e-08	4.4e-07
				TMEM176B	1.11733	9.13e-06		Entpd2	ENTPD2	-1.11405	4.49935e-38		Kif5c	KIF5C	3.33314	1.05e-08	4.4e-07
				FAM171A2	1.21729	9.13e-06		Syt11	SYT11	1.63974	6.94084e-11		Nlgn1	NLGN1	2.8118	1.05e-08	4.42e-07
				RAB41	1.24346	9.13e-06		Bace2	BACE2	-1.18732	5.57644e-38		Pacsin1	PACSIN1	2.61296	1.06e-08	4.44e-07
				DENND2A	1.25736	9.13e-06		Mmp7	MMP7	1.6405	0.000594721		Ccdc125	CCDC125	-3.06626	1.08e-08	4.5e-07
				COCH	1.27066	9.13e-06		Fam83f	FAM83F	-1.17059	1.0752e-37		Hist1h4c	HIST1H4F	3.36811	1.08e-08	4.5e-07
				DNAJC6	1.38638	9.13e-06		E2f2	E2F2	1.64149	9.82751e-10		Grk6	GRK6	1.48202	1.09e-08	4.52e-07
				NRXN3	1.42627	9.13e-06		Igf2bp3	IGF2BP3	-2.11474	1.20461e-37		Lig1	LIG1	2.81987	1.09e-08	4.52e-07
				ADAMTS14	1.43367	9.13e-06		Sema4g	SEMA4G	1.6433	2.30349e-17		Nup133	NUP133	1.34636	1.09e-08	4.53e-07
				MTCL1	1.45217	9.13e-06		Acox2	ACOX2	1.644	1.30762e-10		Mb21d2	MB21D2	2.1587	1.09e-08	4.53e-07
				LINC01132	1.54301	9.13e-06		Dnase1l3	DNASE1L3	1.64534	0.000218593		Pcbp4	PCBP4	2.21526	1.1e-08	4.55e-07
				LBX2	1.56693	9.13e-06		Slc39a14	SLC39A14	1.64552	3.5731e-81		Camk2n2	CAMK2N2	3.6422	1.1e-08	4.55e-07
				ACRV1	1.58341	9.13e-06		Tsku	TSKU	-1.17284	2.75227e-37		Tagln3	TAGLN3	3.96214	1.11e-08	4.55e-07
				P2RX6	1.60536	9.13e-06		Tmprss11d	TMPRSS11D	-3.17814	2.91664e-37		Plekhh1	PLEKHH1	-3.21805	1.11e-08	4.55e-07
				RIMKLA	1.65057	9.13e-06		Ehbp1l1	EHBP1L1	-1.0124	3.68582e-37		Sarm1	SARM1	1.96379	1.11e-08	4.57e-07
				ACMSD	1.72771	9.13e-06		Nckap5	NCKAP5	1.64802	0.000856877		Ptpn13	PTPN13	-2.24941	1.13e-08	4.61e-07
				ABLIM2	1.79439	9.13e-06		Mxra8	MXRA8	1.64904	1.04772e-05		Itgb4	ITGB4	-3.65373	1.13e-08	4.61e-07
				CFAP57	2.13476	9.13e-06		Vegfa	VEGFA	-1.10171	4.85688e-37		Ogdhl	OGDHL	4.22334	1.13e-08	4.62e-07
				SPATA46	1.83505	9.15e-06		Pcdhb5	PCDHB5	1.65254	2.28383e-06		Ints7	INTS7	1.44981	1.15e-08	4.69e-07
				TNR	3.05123	9.15e-06		Itga6	ITGA6	-1.00448	6.09062e-37		Rgs17	RGS17	3.18643	1.17e-08	4.75e-07
				LINC00698	2.65703	9.26e-06		Muc1	MUC1	1.65555	8.12587e-06		Chl1	CHL1	4.23649	1.17e-08	4.75e-07
				LOC338963	2.0847	9.69e-06		Peli2	PELI2	-2.88392	6.53303e-37		Elof1	ELOF1	1.25565	1.19e-08	4.8e-07
				SH3GL2	1.75655	1.01e-05		F3	F3	-1.46265	6.96991e-37		Orc6	ORC6	2.47441	1.19e-08	4.8e-07
				THPO	1.84303	1.01e-05		Ces1d	CES3	1.65772	1.4036e-07		Frmd5	FRMD5	2.68411	1.21e-08	4.88e-07
				LINC01413	3.23238	1.02e-05		Ezh1	EZH1	-1.00309	7.92819e-37		Rfc2	RFC2	1.90921	1.22e-08	4.9e-07
				TARP	-2.44426	1.04e-05		Csf1	CSF1	1.65844	5.16304e-14		Ahcyl2	AHCYL2	-1.69261	1.22e-08	4.9e-07
				TRPV6	-1.98486	1.04e-05		Ppm1h	PPM1H	1.66548	2.30493e-33		Cd82	CD82	-2.15406	1.25e-08	4.99e-07
				RGS16	1.00636	1.04e-05		Homer2	HOMER2	1.66654	1.60865e-114		Ankrd6	ANKRD6	-1.53542	1.26e-08	5.02e-07
				LOC107985246	1.11989	1.04e-05		Grhl3	GRHL3	-1.96983	1.02425e-36		Neurl1b	NEURL1B	3.50479	1.26e-08	5.02e-07
				TSHZ2	1.13926	1.04e-05		Pcdhb3	PCDHB3	1.66858	2.58975e-05		Sephs1	SEPHS1	1.4796	1.27e-08	5.04e-07
				LOC105374952	1.15212	1.04e-05		Syt8	SYT8	-1.14135	1.25466e-36		Maneal	MANEAL	3.49737	1.28e-08	5.08e-07
				RIBC2	1.17792	1.04e-05		Vwa2	VWA2	1.67034	4.14917e-07		Nadk	NADK	-1.20146	1.29e-08	5.09e-07
				CKAP2L	1.20365	1.04e-05		Zfp518b	ZNF518B	1.67727	5.37247e-63		Rgs7	RGS7	2.907	1.29e-08	5.09e-07
				LOC105374758	1.27091	1.04e-05		Rapgefl1	RAPGEFL1	-1.17651	2.19716e-36		Liph	LIPH	-2.64016	1.29e-08	5.1e-07
				MIF	1.30131	1.04e-05		Arhgap24	ARHGAP24	1.67741	0.000467534		Lrwd1	LRWD1	1.07765	1.31e-08	5.16e-07
				CEND1	1.36785	1.04e-05		Amz1	AMZ1	1.67772	3.73335e-12		Hyal1	HYAL1	-2.31219	1.31e-08	5.16e-07
				KCNH2	1.38578	1.04e-05		H19	H19	1.67777	0.00031986		Trim37	TRIM37	1.99898	1.33e-08	5.21e-07
				LOC105369147	1.57801	1.04e-05		Fkbp5	FKBP5	1.67831	0.000358561		Tmcc2	TMCC2	2.25439	1.33e-08	5.21e-07
				ATP8A2	1.70296	1.04e-05		Per3	PER3	-1.45394	6.32898e-36		Rom1	ROM1	1.8581	1.33e-08	5.21e-07
				UCHL1	1.71718	1.04e-05		Galntl6	GALNTL6	1.68268	3.54073e-07		Tmem127	TMEM127	-1.11519	1.34e-08	5.22e-07
				OXCT2	1.75098	1.04e-05		Kcnd1	KCND1	1.68294	0.000584911		Hist1h4f	HIST1H4J	4.04742	1.34e-08	5.22e-07
				SYCP2L	1.77858	1.04e-05		Gc	GC	1.68375	3.14197e-06		Hnf1b	HNF1B	-2.9637	1.34e-08	5.22e-07
				WFDC2	1.82042	1.04e-05		Syn1	SYN1	1.6861	5.95411e-05		Dok7	DOK7	3.20532	1.35e-08	5.23e-07
				PTCHD4	2.08377	1.04e-05		S100a4	S100A4	-2.62703	1.00388e-35		Ccdc64	CCDC64	1.61612	1.35e-08	5.24e-07
				KLHL41	2.19835	1.04e-05		1810041L15Rik	KIAA1644	1.68931	0.000235675		Uchl1	UCHL1	5.03681	1.37e-08	5.31e-07
				TMPRSS3	2.25371	1.04e-05		Tmem44	TMEM44	1.691	4.2038e-34		P2ry2	P2RY2	-4.17602	1.39e-08	5.35e-07
				TMEM74	3.05022	1.05e-05		Prrt4	PRRT4	1.69913	0.000856542		Myb	MYB	4.40131	1.39e-08	5.36e-07
				LINC00538	2.68814	1.06e-05		Zcchc24	ZCCHC24	1.70034	2.73741e-14		Nexn	NEXN	-1.74404	1.41e-08	5.41e-07
				ISLR2	2.07689	1.12e-05		Efs	EFS	-1.05253	3.06731e-35		Nsmce2	NSMCE2	1.08445	1.41e-08	5.42e-07
				CFHR4	2.84267	1.13e-05		Ankrd37	ANKRD37	-1.33082	3.93452e-35		Dgkz	DGKZ	1.71157	1.44e-08	5.51e-07
				TESPA1	-2.02998	1.19e-05		Macrod2	MACROD2	1.70098	6.47798e-14		Parp6	PARP6	1.67795	1.46e-08	5.6e-07
				KIF18B	1.03526	1.19e-05		Stx11	STX11	-1.02949	4.96606e-35		Stmn1	STMN1	4.93262	1.47e-08	5.62e-07
				ZNF367	1.05101	1.19e-05		Ppp4r4	PPP4R4	-2.71091	7.5306e-35		Fbxo44	FBXO44	2.40977	1.52e-08	5.78e-07
				GGH	1.11224	1.19e-05		Ccnb1ip1	CCNB1IP1	-6.11487	7.74593e-35		Ajuba	AJUBA	-2.4145	1.56e-08	5.9e-07
				PTRH1	1.19022	1.19e-05		Rgn	RGN	1.70208	0.000849327		Egf	EGF	-6.92036	1.56e-08	5.9e-07
				SPATA6L	1.30457	1.19e-05		D630003M21Rik	KIAA1755	1.70697	0.000330583		Plekhg6	PLEKHG6	-2.10809	1.57e-08	5.93e-07
				PLS1	1.31258	1.19e-05		Gab2	GAB2	1.71283	3.32062e-14		Hecw1	HECW1	2.43533	1.59e-08	5.97e-07
				NDRG4	1.31291	1.19e-05		S1pr5	S1PR5	-3.87132	1.44994e-34		Celf3	CELF3	4.11936	1.6e-08	6.02e-07
				RGS9	1.33042	1.19e-05		Sowaha	SOWAHA	1.71453	8.79781e-11		Wdhd1	WDHD1	3.20195	1.61e-08	6.03e-07
				SDK1	1.34374	1.19e-05		Gnmt	GNMT	1.71778	1.2466e-06		Lin7a	LIN7A	2.75572	1.62e-08	6.06e-07
				PRC1-AS1	1.37497	1.19e-05		Rhbdl2	RHBDL2	-1.29088	1.97508e-34		Krt23	KRT23	-4.30373	1.62e-08	6.07e-07
				RASSF6	1.43606	1.19e-05		Cdh13	CDH13	-1.1772	2.32726e-34		Slc8b1	SLC8B1	-1.85235	1.63e-08	6.09e-07
				ADGRB2	1.44221	1.19e-05		Isg15	ISG15	1.71841	3.9513e-18		Hist1h4h	HIST1H4I	2.63302	1.65e-08	6.15e-07
				GRIK2	1.55648	1.19e-05		Tacstd2	TACSTD2	-1.14616	2.37696e-34		Brca1	BRCA1	2.87913	1.66e-08	6.17e-07
				CRIP3	1.97247	1.19e-05		AI467606	C16orf54	1.71905	0.000166547		Nup85	NUP85	1.53564	1.67e-08	6.19e-07
				INHBE	2.03663	1.19e-05		Ereg	EREG	-1.06629	3.88263e-34		Ppm1g	PPM1G	1.04567	1.68e-08	6.23e-07
				C6orf141	2.22973	1.19e-05		Gypc	GYPC	1.72094	9.96883e-06		Chgb	CHGB	5.13727	1.69e-08	6.24e-07
				TPH1	2.84433	1.19e-05		Tmem154	TMEM154	-2.3929	4.23023e-34		Nek2	NEK2	4.20004	1.71e-08	6.3e-07
				NPTX1	3.04301	1.19e-05		Nfkbid	NFKBID	1.72101	2.80756e-20		Tubg2	TUBG2	2.30666	1.71e-08	6.3e-07
				C11orf52	1.9227	1.19e-05		Ptgs1	PTGS1	-1.41141	4.53131e-34		Hist1h2bk	HIST1H2BK	4.27697	1.72e-08	6.33e-07
				RPRM	2.51649	1.21e-05		Lst1	LST1	1.72825	0.000107244		Neto2	NETO2	3.75301	1.73e-08	6.35e-07
				LINC00609	3.07123	1.22e-05		Psapl1	PSAPL1	-1.42262	7.42445e-34		Polh	POLH	1.30629	1.74e-08	6.37e-07
				DRD2	3.18465	1.22e-05		Tex15	TEX15	1.7288	1.08933e-12		Fancd2	FANCD2	2.07669	1.75e-08	6.41e-07
				KCTD14	1.81349	1.24e-05		Car2	CA2	1.73381	1.42835e-13		Sorl1	SORL1	-3.21262	1.76e-08	6.45e-07
				LINC00523	4.12835	1.26e-05		Acot6	ACOT6	1.7352	5.30776e-09		Atcay	ATCAY	3.19996	1.77e-08	6.46e-07
				NEUROD1	4.50699	1.34e-05		Dll4	DLL4	1.73544	2.04949e-13		Hist1h2ac	HIST1H2AK	4.13601	1.79e-08	6.51e-07
				S100P	-1.29156	1.35e-05		Metrnl	METRNL	-1.28001	1.28909e-33		Hist1h1d	HIST1H1D	3.20646	1.8e-08	6.52e-07
				CEP55	1.00302	1.35e-05		Slc16a11	SLC16A11	-2.69437	1.3134e-33		H1f0	H1F0	2.70051	1.8e-08	6.52e-07
				RSPH9	1.23508	1.35e-05		Gstk1	GSTK1	1.74067	2.30459e-06		Syp	SYP	4.5855	1.8e-08	6.52e-07
				C19orf57	1.24366	1.35e-05		Prdm1	PRDM1	-2.54881	1.71832e-33		Knstrn	KNSTRN	3.51799	1.81e-08	6.54e-07
				UNC5CL	1.36785	1.35e-05		Lynx1	LYNX1	-1.12341	1.75537e-33		Slbp	SLBP	2.61201	1.82e-08	6.54e-07
				RGS17	1.42696	1.35e-05		Nrp1	NRP1	1.74558	9.15269e-61		Neil3	NEIL3	3.75631	1.85e-08	6.64e-07
				SKIDA1	1.4951	1.35e-05		Slc22a15	SLC22A15	-1.47741	2.36315e-33		Rfc4	RFC4	2.67122	1.85e-08	6.64e-07
				SHOX2	1.99741	1.35e-05		Dennd1a	DENND1A	1.74568	2.10696e-22		Slc25a4	SLC25A4	1.29651	1.86e-08	6.64e-07
				C12orf56	2.05437	1.35e-05		Ern2	ERN2	1.74604	4.87121e-44		Ccne1	CCNE1	4.10743	1.87e-08	6.69e-07
				PCSK2	4.28067	1.35e-05		Col27a1	COL27A1	1.74755	0.000374226		Rragb	RRAGB	3.26603	1.91e-08	6.76e-07
				ASCL1	3.63043	1.36e-05		Arg2	ARG2	1.74757	2.74419e-14		Iqgap2	IQGAP2	-2.93439	1.91e-08	6.76e-07
				LOC101927769	3.5513	1.37e-05		Car5b	CA5B	-1.60396	5.36657e-33		Car4	CA4	4.11754	1.91e-08	6.78e-07
				CER1	3.26508	1.38e-05		Fam124a	FAM124A	1.75068	7.42953e-14		Dock8	DOCK8	-1.60104	1.93e-08	6.84e-07
				KCNK16	4.98628	1.38e-05		Myo7a	MYO7A	-3.03612	7.77364e-33		9530077C05Rik	KIAA0895	2.76767	1.94e-08	6.85e-07
				POTEH	-4.13435	1.38e-05		Itga5	ITGA5	-1.02745	8.42788e-33		3110043O21Rik	C9orf72	2.37618	1.95e-08	6.89e-07
				CNTNAP5	3.91202	1.39e-05		Zdhhc23	ZDHHC23	1.75432	4.47636e-15		Rab38	RAB38	-3.02154	1.98e-08	6.98e-07
				CLDN10-AS1	2.96003	1.42e-05		Fam198b	FAM198B	1.75646	1.13498e-05		Pcdhb10	PCDHB5	2.75414	1.99e-08	6.99e-07
				C10orf62	2.33792	1.48e-05		Bcl11a	BCL11A	1.75653	7.1334e-31		H2afz	H2AFZ	2.55578	1.99e-08	6.99e-07
				LINC01639	3.04913	1.49e-05		Fat4	FAT4	1.75673	0.000175783		Ska2	SKA2	2.62965	2e-08	7e-07
				HCN4	3.6026	1.49e-05		Foxc1	FOXC1	-1.34909	1.50757e-32		Sel1l3	SEL1L3	-2.93039	2e-08	7e-07
				GBP7	2.65972	1.5e-05		1700020L24Rik	C17orf50	-1.78004	1.63608e-32		Tubb5	TUBB	3.08553	2e-08	7e-07
				ASTN1	3.54593	1.52e-05		Fam65b	FAM65B	1.76191	0.000393452		Nkpd1	NKPD1	-1.56256	2.01e-08	7.02e-07
				CHEK1	1.0132	1.53e-05		Ramp1	RAMP1	1.76342	6.09915e-07		Arg2	ARG2	-4.75116	2.02e-08	7.05e-07
				BRSK1	1.05278	1.53e-05		Pear1	PEAR1	-3.26777	2.01306e-32		Pla2g3	PLA2G3	2.28071	2.05e-08	7.11e-07
				MELTF	1.08446	1.53e-05		Fam3c	FAM3C	1.76461	8.85402e-05		Trpm3	TRPM3	-2.27089	2.05e-08	7.11e-07
				SKA1	1.09727	1.53e-05		Tmem194b	TMEM194B	-1.35916	2.31282e-32		Asf1b	ASF1B	4.00537	2.06e-08	7.13e-07
				ABCA10	1.13525	1.53e-05		Artn	ARTN	-1.02313	2.36438e-32		Dtl	DTL	3.64416	2.07e-08	7.15e-07
				C11orf94	1.1734	1.53e-05		Slc17a7	SLC17A7	1.7652	3.95177e-05		Alox12	ALOX12	-3.89009	2.09e-08	7.2e-07
				NR6A1	1.22553	1.53e-05		Ctxn1	CTXN1	1.76609	2.26273e-11		Tigd3	TIGD3	2.92162	2.11e-08	7.24e-07
				SLC16A11	1.33903	1.53e-05		Nov	NOV	1.76877	1.90152e-05		Ptp4a3	PTP4A3	2.18898	2.15e-08	7.36e-07
				PIMREG	1.40742	1.53e-05		Trim36	TRIM36	1.76891	3.34279e-09		Ap2m1	AP2M1	1.01072	2.17e-08	7.43e-07
				CAVIN4	1.55666	1.53e-05		Cp	CP	1.77468	0.000468687		Tmem231	TMEM231	1.69015	2.23e-08	7.6e-07
				SELENOV	3.42698	1.53e-05		Rgs2	RGS2	1.77558	0.000590536		A730017C20Rik	KIAA1024L	4.34969	2.23e-08	7.6e-07
				ASB4	4.39554	1.57e-05		Gdf11	GDF11	1.78069	8.39213e-18		Tmod2	TMOD2	2.58876	2.26e-08	7.66e-07
				LINC02608	2.44099	1.59e-05		Pm20d2	PM20D2	1.78088	3.29718e-12		Ptpru	PTPRU	2.83962	2.29e-08	7.76e-07
				LOC101926908	3.30539	1.59e-05		Vash2	VASH2	1.78866	1.29044e-06		Ezh2	EZH2	2.50941	2.29e-08	7.76e-07
				MKRN3	3.77774	1.59e-05		Clca1	CLCA1	1.79146	1.61299e-34		Elovl4	ELOVL4	3.65046	2.3e-08	7.79e-07
				OTOP3	3.20316	1.63e-05		Mmp11	MMP11	1.79168	7.25227e-08		Ctxn1	CTXN1	2.10277	2.32e-08	7.84e-07
				TM6SF2	2.34601	1.65e-05		Pycard	PYCARD	-2.62901	2.42169e-31		Ccdc160	CCDC160	-2.14227	2.36e-08	7.94e-07
				NKX2-3	-2.91824	1.69e-05		Fyb	FYB	1.79317	0.000212978		Tmeff1	TMEFF1	2.37182	2.36e-08	7.94e-07
				ARHGAP11A	1.0287	1.74e-05		Adam11	ADAM11	1.79791	0.00030088		Rfc3	RFC3	2.80721	2.36e-08	7.94e-07
				CDK5R1	1.05238	1.74e-05		5730409E04Rik	C1orf216	1.79972	7.09089e-10		Pnrc1	PNRC1	-1.83107	2.38e-08	7.98e-07
				C2orf74	1.15425	1.74e-05		Sytl1	SYTL1	-1.25777	3.42028e-31		Slc26a11	SLC26A11	-1.73996	2.41e-08	8.06e-07
				RHEBL1	1.29729	1.74e-05		Klhdc7a	KLHDC7A	1.80204	4.89234e-122		Ckap2l	CKAP2L	3.6906	2.42e-08	8.08e-07
				TCP10L	1.54381	1.74e-05		Trpv4	TRPV4	-2.71195	4.5324e-31		Rfc5	RFC5	2.88215	2.42e-08	8.08e-07
				HUNK	1.54671	1.74e-05		Ankrd22	ANKRD22	-1.17228	6.17055e-31		Pagr1a	PAGR1	1.25705	2.43e-08	8.09e-07
				VTN	1.60952	1.74e-05		Mb	MB	1.80314	2.40137e-17		Taf6	TAF6	1.15866	2.44e-08	8.12e-07
				RUNX1T1	1.71011	1.74e-05		Dennd2c	DENND2C	-1.59339	1.0396e-30		Bdh1	BDH1	1.61132	2.44e-08	8.12e-07
				CPT1C	1.92832	1.74e-05		Slitrk6	SLITRK6	-2.42195	1.06309e-30		Rangap1	RANGAP1	1.47031	2.48e-08	8.21e-07
				SLC4A10	2.73955	1.74e-05		Dlk2	DLK2	-1.63243	1.28373e-30		Hmgxb4	HMGXB4	1.53231	2.5e-08	8.27e-07
				CACNA1E	2.8198	1.74e-05		Smoc2	SMOC2	1.80425	2.17039e-28		Cdkn1b	CDKN1B	1.71978	2.51e-08	8.27e-07
				MIR10B	1.67459	1.77e-05		9430020K01Rik	KIAA1462	1.80524	3.57859e-48		Grasp	GRASP	3.3403	2.51e-08	8.27e-07
				SYNGR4	2.18818	1.78e-05		Neurl3	NEURL3	1.80991	1.86291e-39		Bhlhe22	BHLHE22	5.906	2.52e-08	8.3e-07
				ATP4B	3.08659	1.81e-05		Tcf7l1	TCF7L1	1.81076	7.33993e-32		Acsl6	ACSL6	2.57278	2.53e-08	8.31e-07
				DLL3	3.62216	1.81e-05		Syne1	SYNE1	1.81215	5.60167e-20		Slc46a3	SLC46A3	-1.94965	2.53e-08	8.31e-07
				PLPPR1	1.87464	1.83e-05		Kbtbd11	KBTBD11	-1.6937	1.65009e-30		Nap1l1	NAP1L1	1.87869	2.54e-08	8.32e-07
				LINC00907	2.04506	1.83e-05		Dmd	DMD	1.81217	6.04603e-17		Pdzk1	PDZK1	-3.53347	2.55e-08	8.32e-07
				LINC02502	3.15752	1.86e-05		Tmbim1	TMBIM1	-1.10715	1.82899e-30		Dbf4	DBF4	2.43657	2.55e-08	8.32e-07
				HOXC-AS2	2.77847	1.86e-05		Dlk1	DLK1	1.81254	0.000618841		Fads2	FADS2	2.87995	2.55e-08	8.33e-07
				ERLNC1	2.09002	1.94e-05		Prune2	PRUNE2	1.81257	2.5074e-09		D630039A03Rik	C9orf152	-3.57193	2.58e-08	8.39e-07
				RIPPLY2	4.04916	1.96e-05		H2-Ab1	HLA-DQB1	1.81262	4.52886e-13		Pkia	PKIA	2.95148	2.58e-08	8.39e-07
				RAD54L	1.22118	1.97e-05		Nat6	NAT6	-1.18354	2.91244e-30		Acox1	ACOX1	-1.42071	2.61e-08	8.47e-07
				CHRNB1	1.22388	1.97e-05		Ivl	IVL	-2.92931	3.12865e-30		Yap1	YAP1	-2.95605	2.61e-08	8.47e-07
				CNTNAP2	1.24507	1.97e-05		Apbb1	APBB1	1.81293	0.000126677		Lipc	LIPC	-2.7421	2.63e-08	8.52e-07
				RTN2	1.25181	1.97e-05		Arhgef38	ARHGEF38	1.81406	1.56765e-07		Spc25	SPC25	3.07034	2.63e-08	8.52e-07
				B4GALNT1	1.26075	1.97e-05		Uevld	UEVLD	-1.1856	3.5076e-30		Cmtm6	CMTM6	-1.2356	2.66e-08	8.59e-07
				BCYRN1	1.26352	1.97e-05		Rhov	RHOV	-1.05366	3.87935e-30		B4galnt4	B4GALNT4	2.7932	2.67e-08	8.59e-07
				COLEC11	1.27973	1.97e-05		Otud7a	OTUD7A	1.81452	0.000362585		Dsn1	DSN1	2.64417	2.7e-08	8.67e-07
				CARMIL2	1.34159	1.97e-05		Rsad2	RSAD2	1.81506	6.16923e-12		Nceh1	NCEH1	2.11542	2.71e-08	8.67e-07
				FAM166A	1.38403	1.97e-05		Abi3	ABI3	1.81745	3.88527e-18		Katnal2	KATNAL2	2.13573	2.71e-08	8.67e-07
				MAP10	1.635	1.97e-05		Prickle3	PRICKLE3	-1.06345	4.83347e-30		Mmp7	MMP7	-8.12588	2.72e-08	8.69e-07
				GOLGA7B	1.79785	1.97e-05		Tcp11l2	TCP11L2	-1.2446	4.94749e-30		Spag5	SPAG5	3.84199	2.73e-08	8.72e-07
				CFHR3	3.17261	1.97e-05		Oit1	FAM3D	-1.7348	5.05613e-30		Birc5	BIRC5	2.7787	2.74e-08	8.75e-07
				MSH2-OT1	1.6202	2e-05		Aspa	ASPA	1.8232	1.77716e-80		Psip1	PSIP1	1.87094	2.75e-08	8.76e-07
				KCNH7	2.50583	2e-05		Cib2	CIB2	-2.04549	5.10538e-30		Plcd1	PLCD1	-1.6931	2.77e-08	8.79e-07
				SLITRK3	3.82674	2e-05		Nceh1	NCEH1	1.827	1.59422e-33		Hoxd8	HOXD8	3.30638	2.77e-08	8.79e-07
				SLC6A17	2.17004	2.02e-05		Fam19a2	FAM19A2	1.82721	0.000341917		Cisd1	CISD1	1.28824	2.78e-08	8.82e-07
				IL37	1.9487	2.05e-05		Mark1	MARK1	1.82836	1.10835e-33		Nudt18	NUDT18	-1.09083	2.79e-08	8.82e-07
				TMEM270	2.21213	2.05e-05		1700008O03Rik	C19orf81	1.82964	5.91707e-06		Taok3	TAOK3	-1.67636	2.83e-08	8.94e-07
				LMX1A	3.25268	2.05e-05		Notum	NOTUM	-3.05542	8.14191e-30		Fam132b	FAM132B	2.73076	2.86e-08	9.01e-07
				FAM230G	5.00809	2.06e-05		Prdm11	PRDM11	1.83017	3.73033e-08		Rims3	RIMS3	4.20343	2.87e-08	9.05e-07
				LINC01428	3.39866	2.07e-05		Fam65c	FAM65C	-1.73891	1.39791e-29		Mtbp	MTBP	1.53706	2.88e-08	9.05e-07
				LINC01833	2.85078	2.13e-05		Lpar1	LPAR1	1.83426	7.73114e-06		Pcsk1	PCSK1	7.69778	2.89e-08	9.06e-07
				C1QL1	1.95904	2.17e-05		Scara3	SCARA3	1.83443	2.76063e-06		Mageh1	MAGEH1	2.17453	2.9e-08	9.08e-07
				LINC02153	4.2244	2.2e-05		Shroom1	SHROOM1	1.83451	1.77227e-05		Eif1b	EIF1B	1.50674	2.9e-08	9.08e-07
				MYCN	1.76007	2.21e-05		Acss1	ACSS1	1.83567	1.84097e-64		Mcm3	MCM3	3.92249	2.93e-08	9.13e-07
				LINC01750	1.43888	2.22e-05		Cidea	CIDEA	-2.72394	2.23279e-29		Flad1	FLAD1	-1.16141	2.93e-08	9.13e-07
				AURKB	1.00615	2.23e-05		Loxl2	LOXL2	1.83618	2.16341e-29		Bcas1	BCAS1	2.33807	2.94e-08	9.15e-07
				EFCAB2	1.01288	2.23e-05		Plp2	PLP2	-1.11685	3.25694e-29		Rnf208	RNF208	2.71815	2.98e-08	9.27e-07
				PRELID3A	1.03578	2.23e-05		Matn2	MATN2	1.84166	1.81538e-09		Fam212b	FAM212B	-1.6035	3.01e-08	9.33e-07
				TIAM1	1.0413	2.23e-05		Bambi	BAMBI	1.84424	4.96249e-08		Kif18b	KIF18B	3.46055	3.03e-08	9.37e-07
				KCNC4	1.10049	2.23e-05		Sulf2	SULF2	1.8508	1.41454e-05		Cib3	CIB3	4.61832	3.06e-08	9.44e-07
				RTKN2	1.11738	2.23e-05		Lrp4	LRP4	1.85449	1.86169e-18		Nelfcd	NELFCD	1.40402	3.06e-08	9.44e-07
				NDUFB2-AS1	1.11741	2.23e-05		Slc15a1	SLC15A1	1.85775	6.38606e-09		Tmprss13	TMPRSS13	-4.32178	3.06e-08	9.44e-07
				CDK18	1.17029	2.23e-05		Gm9573	MUC21	1.87374	3.38868e-46		Haus6	HAUS6	1.76746	3.08e-08	9.47e-07
				EFNB3	1.33478	2.23e-05		Srl	SRL	1.87686	1.3537e-34		Ung	UNG	2.3779	3.08e-08	9.47e-07
				NMU	1.45988	2.23e-05		Pde4c	PDE4C	1.87747	6.09796e-07		Mfng	MFNG	3.40616	3.09e-08	9.47e-07
				PRG4	1.47771	2.23e-05		Mesp2	MESP2	1.8849	1.72677e-06		Ppp1r14c	PPP1R14C	3.37172	3.12e-08	9.56e-07
				SEMA6D	1.59443	2.23e-05		Ddit4l	DDIT4L	1.8854	5.06422e-08		Hells	HELLS	4.12331	3.17e-08	9.71e-07
				LRRC4C	1.61869	2.23e-05		Apbb1ip	APBB1IP	1.88672	8.50041e-08		Exo1	EXO1	2.06293	3.18e-08	9.71e-07
				TUBB3	1.67252	2.23e-05		Lgals4	LGALS4	1.89115	4.10757e-21		Mex3b	MEX3B	2.5296	3.18e-08	9.71e-07
				KIAA1549L	2.10268	2.23e-05		Syt3	SYT3	1.89203	0.000103609		Cstf2t	CSTF2T	1.11868	3.2e-08	9.75e-07
				KLHDC8A	2.14271	2.23e-05		Bcas1	BCAS1	1.89376	1.27118e-27		Chchd6	CHCHD6	1.92996	3.22e-08	9.81e-07
				SCN3A	2.47455	2.23e-05		Prss23	PRSS23	1.89557	2.07152e-14		Fam64a	FAM64A	3.71771	3.24e-08	9.84e-07
				KIF19	3.30128	2.23e-05		Vipr1	VIPR1	1.89625	7.92927e-21		Kifc1	KIFC1	3.36346	3.28e-08	9.95e-07
				LINC02387	2.71775	2.26e-05		Mmp17	MMP17	1.8985	8.7649e-09		Rtn2	RTN2	3.51643	3.3e-08	9.97e-07
				LINC01345	3.91837	2.26e-05		Eml5	EML5	1.89868	1.18496e-27		Reep2	REEP2	2.84549	3.33e-08	1e-06
				TCP11X1	5.11962	2.32e-05		Igsf9b	IGSF9B	1.90845	6.63813e-23		Bbs7	BBS7	1.72833	3.37e-08	1.01e-06
				SLC6A5	3.69658	2.36e-05		Krt20	KRT20	-1.17738	5.26416e-28		Banf1	BANF1	1.26258	3.38e-08	1.02e-06
				TVP23C-CDRT4	2.36105	2.37e-05		Armcx3	ARMCX3	1.90874	2.17968e-05		Pgd	PGD	-1.29962	3.38e-08	1.02e-06
				SMCO2	1.90803	2.39e-05		Ggt7	GGT7	1.9121	8.31305e-10		Xrcc6	XRCC6	1.2733	3.39e-08	1.02e-06
				LOC107985579	1.96196	2.43e-05		Sync	SYNC	1.9138	2.22721e-08		Cdt1	CDT1	3.05032	3.4e-08	1.02e-06
				NANOS3	1.62935	2.44e-05		Gas2	GAS2	-1.6635	8.55087e-28		Mcm5	MCM5	3.8029	3.4e-08	1.02e-06
				PCSK1N	1.27146	2.45e-05		Fhdc1	FHDC1	-1.28049	9.50517e-28		Rad21	RAD21	1.64873	3.41e-08	1.02e-06
				ATOH7	1.66341	2.45e-05		Chchd10	CHCHD10	1.91896	1.49461e-40		Pif1	PIF1	3.20072	3.43e-08	1.02e-06
				ATP2B2	2.68607	2.45e-05		Fmo2	FMO2	1.9238	1.71688e-19		Ilf2	ILF2	1.50963	3.43e-08	1.02e-06
				IAPP	2.95104	2.52e-05		Slc41a3	SLC41A3	1.92534	0.000780011		Hist3h2a	HIST3H2A	4.51952	3.48e-08	1.03e-06
				NOD2	-1.66176	2.53e-05		Sdsl	SDSL	1.92545	0.000402803		4930427A07Rik	C14orf80	1.8855	3.48e-08	1.03e-06
				PTTG1	1.01744	2.53e-05		Agmo	AGMO	1.93962	6.32706e-07		Hist1h2bj	HIST1H2BL	4.32801	3.48e-08	1.03e-06
				IRAK1BP1	1.05072	2.53e-05		Map3k15	MAP3K15	1.94354	9.53193e-55		Tk1	TK1	2.52033	3.49e-08	1.03e-06
				AGBL2	1.06925	2.53e-05		Zbtb8b	ZBTB8B	1.94419	1.55997e-14		Trpc1	TRPC1	2.52842	3.5e-08	1.03e-06
				ASPM	1.12349	2.53e-05		Col14a1	COL14A1	1.9448	0.000283025		Ap1g2	AP1G2	-1.43462	3.56e-08	1.05e-06
				CDC25C	1.1763	2.53e-05		Zbp1	ZBP1	1.95098	2.48458e-15		Agbl4	AGBL4	1.83624	3.56e-08	1.05e-06
				CDKN2C	1.18474	2.53e-05		Sdc2	SDC2	1.95181	2.76182e-26		Spint2	SPINT2	-1.24753	3.57e-08	1.05e-06
				FSD1L	1.18983	2.53e-05		Rnd1	RND1	1.9522	1.24781e-14		Card14	CARD14	-3.08833	3.59e-08	1.05e-06
				PTGES2-AS1	1.1899	2.53e-05		Dgkh	DGKH	-1.651	3.85186e-27		Stard4	STARD4	2.61741	3.62e-08	1.06e-06
				RPH3AL	1.25278	2.53e-05		Chst7	CHST7	1.95637	1.93845e-13		Snn	SNN	1.50805	3.63e-08	1.06e-06
				LOC101928000	1.30412	2.53e-05		Slc5a5	SLC5A5	1.95899	4.67013e-05		Snap91	SNAP91	3.35294	3.67e-08	1.07e-06
				TP73	1.39714	2.53e-05		A230050P20Rik	C19orf66	1.96369	3.83568e-07		Pold2	POLD2	1.9956	3.68e-08	1.07e-06
				AKR7A3	1.43733	2.53e-05		Aif1	AIF1	1.96403	0.000526029		Scrn1	SCRN1	3.5692	3.68e-08	1.07e-06
				SOX5	1.62713	2.53e-05		Sim2	SIM2	1.96712	0.000873165		Eif1ad	EIF1AD	1.09804	3.69e-08	1.07e-06
				KCNH3	1.87021	2.53e-05		Fetub	FETUB	-1.47384	9.55862e-27		Pik3ap1	PIK3AP1	-2.2307	3.74e-08	1.09e-06
				GAD1	2.1197	2.53e-05		Krt5	KRT5	-1.65982	1.11901e-26		Cstf2	CSTF2	1.65083	3.8e-08	1.1e-06
				DNER	2.21026	2.53e-05		Rasal1	RASAL1	1.9692	1.37098e-48		Oscp1	OSCP1	2.05246	3.82e-08	1.1e-06
				TSPEAR	2.54137	2.53e-05		Fignl2	FIGNL2	-1.5261	1.63378e-26		Atad5	ATAD5	2.32072	4e-08	1.15e-06
				HOXC9	1.92513	2.57e-05		Slc38a3	SLC38A3	1.96956	0.000594388		Ldlrap1	LDLRAP1	-1.95369	4.07e-08	1.17e-06
				KIAA0408	3.55619	2.62e-05		Scnn1a	SCNN1A	1.97391	7.76813e-65		Necab1	NECAB1	5.67379	4.13e-08	1.18e-06
				DUSP26	2.14013	2.68e-05		Calml3	CALML3	-3.22624	1.87563e-26		Flywch2	FLYWCH2	2.93604	4.19e-08	1.2e-06
				FAM151A	2.28551	2.69e-05		Anxa8	ANXA8L2	-2.52849	2.28463e-26		Cnih2	CNIH2	2.94458	4.19e-08	1.2e-06
				MYLK2	2.39576	2.69e-05		Slc18a1	SLC18A1	1.97475	1.12339e-18		Nt5c3b	NT5C3B	1.74158	4.25e-08	1.21e-06
				KLKP1	-1.83677	2.7e-05		Olfml2a	OLFML2A	-1.53397	3.13092e-26		Kcnj3	KCNJ3	4.14052	4.32e-08	1.23e-06
				A1BG	2.50599	2.7e-05		Muc20	MUC20	1.97766	3.3833e-41		Fam124a	FAM124A	-2.10477	4.36e-08	1.24e-06
				LINC01775	2.13068	2.75e-05		Fgfr1	FGFR1	1.97956	1.93105e-06		Rimbp2	RIMBP2	3.29198	4.37e-08	1.24e-06
				MYBPC1	-1.95643	2.85e-05		Gatm	GATM	1.98355	0.000172281		Zak	ZAK	-1.60126	4.38e-08	1.24e-06
				CPNE4	-1.49098	2.85e-05		Snta1	SNTA1	1.9873	1.24676e-14		Elmo2	ELMO2	1.10734	4.4e-08	1.25e-06
				TFAP2C	-1.42319	2.85e-05		Pxdn	PXDN	1.99078	1.2445e-19		Ift27	IFT27	1.68204	4.42e-08	1.25e-06
				HASPIN	1.00517	2.85e-05		Colec12	COLEC12	-2.06598	6.73549e-26		Cenpf	CENPF	4.00743	4.42e-08	1.25e-06
				PANK1	1.03094	2.85e-05		Map3k13	MAP3K13	1.99446	1.89146e-36		Tspyl5	TSPYL5	2.32886	4.46e-08	1.26e-06
				OSBPL6	1.09602	2.85e-05		Rasl11a	RASL11A	1.99766	2.58306e-19		Aplp1	APLP1	3.88822	4.57e-08	1.28e-06
				TMPO-AS1	1.14385	2.85e-05		Pkp1	PKP1	-1.00572	1.18577e-25		Mid1	MID1	-2.39572	4.59e-08	1.29e-06
				EID2B	1.33084	2.85e-05		Cd1d1	CD1D	2.00002	2.79533e-21		Hcn4	HCN4	3.13459	4.6e-08	1.29e-06
				ANKS1B	1.34239	2.85e-05		Aldh3b2	ALDH3B2	-1.63478	1.23808e-25		Trib2	TRIB2	2.14424	4.61e-08	1.29e-06
				MDGA1	1.42259	2.85e-05		Runx1	RUNX1	-1.04405	1.51968e-25		Hook2	HOOK2	-1.23951	4.64e-08	1.29e-06
				TMEM171	2.02267	2.85e-05		Rnf39	RNF39	-1.1044	1.73774e-25		Met	MET	-2.67577	4.65e-08	1.3e-06
				B3GALT5	2.09319	2.85e-05		Htatip2	HTATIP2	-2.2512	1.86126e-25		Tmem209	TMEM209	1.02364	4.65e-08	1.3e-06
				CDKN2B-AS1	2.09415	2.85e-05		Pcbd1	PCBD1	2.00189	0.000459308		Tmx4	TMX4	1.48923	4.68e-08	1.3e-06
				AOC1	2.3672	2.85e-05		Tcf24	TCF24	2.00289	0.000259043		Sgpp2	SGPP2	3.21196	4.7e-08	1.3e-06
				AMER2	3.67627	2.85e-05		Emp1	EMP1	-1.21552	2.45208e-25		Pnma1	PNMA1	2.99385	4.72e-08	1.31e-06
				MEP1B	1.83741	2.94e-05		Mia2	MIA2	2.00669	5.07366e-34		Vipr1	VIPR1	-3.39228	4.76e-08	1.32e-06
				LOC112267871	1.86543	2.94e-05		Mmp28	MMP28	-1.74206	3.66476e-25		Gfi1	GFI1	2.45517	4.78e-08	1.32e-06
				SPX	1.81348	2.95e-05		Hcn3	HCN3	2.01399	3.02474e-05		Nacc2	NACC2	-1.88487	4.85e-08	1.34e-06
				RIIAD1	1.83917	2.97e-05		C130074G19Rik	C1orf115	2.0154	0.000595728		Dpysl5	DPYSL5	3.52254	4.92e-08	1.35e-06
				FGF12	2.12338	2.97e-05		Proc	PROC	2.01618	4.57512e-06		Slco1a5	SLCO1A2	-3.52487	4.92e-08	1.35e-06
				MIR377	5.19497	2.97e-05		Cacng4	CACNG4	2.01885	0.000521774		Nr2f2	NR2F2	-2.30212	4.98e-08	1.37e-06
				LOC101927884	2.41279	3.07e-05		Fxyd3	FXYD3	-1.56199	5.9298e-25		Vstm2b	VSTM2B	2.01787	5.09e-08	1.4e-06
				SLC35D3	4.76881	3.09e-05		Tmem45b	TMEM45B	-1.93144	6.57501e-25		Clic5	CLIC5	-3.66921	5.1e-08	1.4e-06
				CCL24	1.37358	3.18e-05		Fam105a	FAM105A	2.02475	4.69473e-05		Lactb2	LACTB2	-1.59652	5.1e-08	1.4e-06
				LINC00535	2.55385	3.18e-05		Crct1	CRCT1	2.02656	1.28044e-22		Aspm	ASPM	3.31195	5.13e-08	1.4e-06
				PSTPIP2	-1.07567	3.22e-05		Golt1a	GOLT1A	2.03052	0.000657511		Sae1	SAE1	1.21246	5.19e-08	1.41e-06
				PVT1	-1.07049	3.22e-05		Adamts1	ADAMTS1	2.03309	9.7818e-71		Arl4d	ARL4D	-2.93384	5.2e-08	1.41e-06
				ALDH1A3	-1.03848	3.22e-05		Lama3	LAMA3	-1.13638	1.1877e-24		Peg3	PEG3	3.62704	5.21e-08	1.41e-06
				FAM24B	1.00875	3.22e-05		Slc7a11	SLC7A11	-1.90946	1.26681e-24		Exosc2	EXOSC2	1.38488	5.21e-08	1.41e-06
				RTN1	1.00979	3.22e-05		Fhit	FHIT	2.0355	1.78094e-10		Nr3c2	NR3C2	-2.83079	5.21e-08	1.41e-06
				SRGAP1	1.035	3.22e-05		Zfp773	ZNF773	2.0369	3.559e-07		Cfl1	CFL1	1.04614	5.23e-08	1.42e-06
				SPC24	1.05314	3.22e-05		Tox2	TOX2	-4.94011	1.60632e-24		Morn4	MORN4	3.07426	5.28e-08	1.43e-06
				ZNF713	1.05991	3.22e-05		Sorbs1	SORBS1	-1.68074	1.64252e-24		Sbspon	SBSPON	-2.10955	5.31e-08	1.43e-06
				ARHGEF28	1.07873	3.22e-05		Slc16a9	SLC16A9	2.03877	0.000662521		Hmmr	HMMR	3.51608	5.32e-08	1.43e-06
				GPR153	1.09174	3.22e-05		Hs6st2	HS6ST2	2.04921	9.17275e-11		Pik3ip1	PIK3IP1	-2.77924	5.4e-08	1.45e-06
				CENPA	1.09677	3.22e-05		Gnai1	GNAI1	2.0509	4.29975e-42		Hmgb2	HMGB2	3.28914	5.43e-08	1.45e-06
				MAP2	1.13989	3.22e-05		Cyp2u1	CYP2U1	2.05376	6.2504e-10		Uba2	UBA2	1.53712	5.47e-08	1.46e-06
				SMIM17	1.15778	3.22e-05		Lingo3	LINGO3	2.06479	6.85749e-05		Eif5a2	EIF5A2	1.80702	5.53e-08	1.48e-06
				PWP2	1.18677	3.22e-05		Dmpk	DMPK	2.06764	8.05256e-13		Tsen34	TSEN34	1.00574	5.66e-08	1.51e-06
				PCLO	1.19916	3.22e-05		Ankrd35	ANKRD35	-2.32362	2.70093e-24		Hagh	HAGH	1.34105	5.68e-08	1.51e-06
				AK9	1.22778	3.22e-05		Spred3	SPRED3	-1.41788	3.02936e-24		Prmt1	PRMT1	1.23	5.71e-08	1.52e-06
				SOBP	1.2647	3.22e-05		Adam8	ADAM8	-1.19931	4.53353e-24		Ggt7	GGT7	3.07512	5.73e-08	1.52e-06
				PLEKHH2	1.2885	3.22e-05		Prex1	PREX1	2.06853	3.70458e-07		Zfp512	ZNF512	1.27064	5.82e-08	1.54e-06
				ETV1	1.54478	3.22e-05		4930415O20Rik	LOC255411	2.06891	3.86098e-17		Il20ra	IL20RA	1.6494	5.82e-08	1.54e-06
				SLC39A5	1.63056	3.22e-05		Nxph4	NXPH4	-1.46884	7.46161e-24		Slc5a8	SLC5A8	-4.19275	5.82e-08	1.54e-06
				ZACN	1.93881	3.22e-05		Ttc36	TTC36	-2.53959	7.63947e-24		Kif4	KIF4A	3.80505	5.83e-08	1.54e-06
				PPP2R2B	2.89738	3.22e-05		Kif5c	KIF5C	2.06895	3.91141e-27		Pld2	PLD2	-2.203	5.87e-08	1.55e-06
				LMAN1L	-2.6922	3.23e-05		Hpse	HPSE	-1.41099	8.79599e-24		Lancl2	LANCL2	1.95996	5.92e-08	1.56e-06
				TCERG1L	2.81795	3.23e-05		Degs2	DEGS2	2.07256	0.000247346		5330417C22Rik	KIAA1324	-5.66308	5.94e-08	1.56e-06
				NKX2-1	3.36641	3.23e-05		Rai2	RAI2	2.07488	0.000966717		H1fx	H1FX	3.69804	5.95e-08	1.56e-06
				LOC100506289	2.66914	3.25e-05		Bcl6	BCL6	-1.11107	1.00694e-23		Nbeal1	NBEAL1	-1.72484	5.96e-08	1.57e-06
				LOC101928850	3.05096	3.31e-05		Glt8d2	GLT8D2	-1.31538	1.09244e-23		Brinp1	BRINP1	3.42633	5.97e-08	1.57e-06
				ADARB2-AS1	2.22249	3.34e-05		Ttc9	TTC9	-1.14791	1.1976e-23		Gria3	GRIA3	2.78515	6.01e-08	1.57e-06
				SIX3	3.64646	3.39e-05		Aadacl3	AADACL3	2.07574	2.59387e-05		Syn2	SYN2	3.94547	6.06e-08	1.59e-06
				GCK	4.34786	3.41e-05		Abo	ABO	2.07691	0.000422399		P2rx4	P2RX4	-1.79285	6.09e-08	1.59e-06
				MIR487A	4.99816	3.42e-05		Gbp5	GBP5	2.07854	6.36918e-05		Hectd2	HECTD2	1.95074	6.12e-08	1.6e-06
				MIR378B	3.75083	3.44e-05		Mum1l1	MUM1L1	2.07937	2.68825e-10		Mia2	MIA2	-3.2186	6.17e-08	1.61e-06
				CYP11A1	2.54941	3.5e-05		Sntb1	SNTB1	2.08298	1.09694e-19		Cenpm	CENPM	2.53032	6.19e-08	1.61e-06
				CA5A	3.10341	3.53e-05		Pla2r1	PLA2R1	-2.41798	1.55281e-23		Lsm2	LSM2	1.25993	6.21e-08	1.61e-06
				HMSD	3.29123	3.56e-05		Sort1	SORT1	2.08629	1.81766e-59		Rps6kl1	RPS6KL1	2.62513	6.27e-08	1.63e-06
				NGF	1.47077	3.57e-05		Rhbdd2	RHBDD2	-1.15313	1.68508e-23		Tmc7	TMC7	-2.47821	6.35e-08	1.65e-06
				LINC01249	3.48879	3.59e-05		Cpa4	CPA4	2.09488	0.000710749		Maz	MAZ	1.5378	6.37e-08	1.65e-06
				SEMA4A	-1.15038	3.62e-05		Serpinb11	SERPINB11	-1.66256	2.28223e-23		Hist1h1c	HIST1H1C	2.89474	6.39e-08	1.65e-06
				KCND3	1.03962	3.62e-05		Wnt16	WNT16	2.09539	0.000695335		Sypl	SYPL1	-1.56485	6.4e-08	1.65e-06
				SPC25	1.06722	3.62e-05		Adamtsl5	ADAMTSL5	-1.44409	2.58685e-23		Upk1b	UPK1B	-4.54925	6.41e-08	1.65e-06
				KIF18A	1.11889	3.62e-05		Dscaml1	DSCAML1	2.09759	0.000672889		Wbp1l	WBP1L	-1.59078	6.41e-08	1.65e-06
				LOH12CR2	1.16213	3.62e-05		Mras	MRAS	2.10262	6.38863e-20		Cdc25c	CDC25C	3.56713	6.42e-08	1.65e-06
				SEPTIN3	1.20628	3.62e-05		Fbxo44	FBXO44	-1.66743	3.15522e-23		Gab1	GAB1	-1.63476	6.48e-08	1.66e-06
				ICA1L	1.33966	3.62e-05		Lrig3	LRIG3	-1.10246	3.29617e-23		Spin2d	SPIN2B	-3.80164	6.48e-08	1.66e-06
				NRCAM	1.36098	3.62e-05		Asb16	ASB16	2.10363	1.62038e-11		Spin2d	SPIN2A	-3.80164	6.48e-08	1.66e-06
				DYNC1I1	1.41085	3.62e-05		Pld1	PLD1	-1.0022	4.0618e-23		Arhgef3	ARHGEF3	-1.57859	6.51e-08	1.67e-06
				PAX5	1.42705	3.62e-05		Mxra7	MXRA7	2.10405	0.000482144		Ift80	IFT80	2.32461	6.55e-08	1.67e-06
				MPP2	1.43876	3.62e-05		Ggt5	GGT5	2.10585	7.83839e-15		Hist1h2bb	HIST1H2BB	5.13369	6.59e-08	1.68e-06
				SCN2A	1.79566	3.62e-05		Scrt1	SCRT1	2.10718	0.000596715		Tns4	TNS4	-2.22318	6.66e-08	1.7e-06
				CDCP2	2.19613	3.62e-05		Xkr5	XKR5	2.11183	2.72737e-10		Pmf1	PMF1	3.18679	6.7e-08	1.7e-06
				NR1I2	2.37251	3.62e-05		Zc4h2	ZC4H2	2.11318	9.99703e-23		Pmf1	PMF1-BGLAP	3.18679	6.7e-08	1.7e-06
				CNDP1	2.47175	3.62e-05		Kbtbd13	KBTBD13	2.11383	0.000333458		Haus8	HAUS8	2.52822	6.72e-08	1.71e-06
				NDST4	2.84917	3.62e-05		Gm7694	C1orf226	-1.04929	6.32186e-23		Dynlt1a	DYNLT1	2.19466	6.75e-08	1.71e-06
				LOC102724929	3.47493	3.76e-05		Olfr1033	OR5M3	2.11714	2.03593e-06		Fignl1	FIGNL1	4.09637	6.76e-08	1.71e-06
				INKA2-AS1	1.80832	3.83e-05		Rtn4rl1	RTN4RL1	2.11793	3.77382e-17		Kif13a	KIF13A	-1.7713	6.76e-08	1.71e-06
				HS1BP3-IT1	1.67974	3.84e-05		Arhgap6	ARHGAP6	2.11862	3.44262e-11		Fam92a	FAM92A1	2.14665	6.8e-08	1.72e-06
				LOC283856	2.61774	3.84e-05		Nkx2-2	NKX2-2	2.12464	0.000184382		Cdca5	CDCA5	2.8251	6.86e-08	1.73e-06
				USP41	3.52338	3.84e-05		Pdzrn3	PDZRN3	2.12832	9.89324e-22		Cenph	CENPH	2.66175	6.9e-08	1.74e-06
				HRH3	2.43962	3.88e-05		Fam83e	FAM83E	-1.16595	1.10466e-22		Kctd14	KCTD14	-2.78256	6.93e-08	1.75e-06
				ASIC2	3.35808	3.91e-05		Igfals	IGFALS	2.12843	6.31382e-06		Arhgef5	ARHGEF5	-3.87165	6.94e-08	1.75e-06
				RNFT1-DT	1.43283	3.92e-05		P2rx5	P2RX5	2.12858	4.6332e-06		Mcm6	MCM6	3.61527	7.08e-08	1.78e-06
				HRK	1.94358	3.94e-05		Sv2a	SV2A	2.12865	5.04583e-07		Scg2	SCG2	4.8645	7.1e-08	1.78e-06
				LY6H	2.08861	3.94e-05		Cxcl11	CXCL11	2.12969	2.34572e-11		Tbcel	TBCEL	1.29459	7.11e-08	1.78e-06
				SLC38A8	2.87281	3.95e-05		Spin4	SPIN4	-1.65367	1.98595e-22		Rnf157	RNF157	2.04657	7.12e-08	1.78e-06
				C10orf67	2.46547	4.03e-05		Ccdc163	CCDC163P	-1.10091	2.01405e-22		Racgap1	RACGAP1	4.58101	7.16e-08	1.79e-06
				DHRS9	-1.9997	4.07e-05		Kctd12	KCTD12	2.13026	2.70568e-20		Ncapd2	NCAPD2	2.62637	7.18e-08	1.79e-06
				TMEM178B	1.01762	4.07e-05		Morn4	MORN4	2.13038	4.76225e-35		Rsph1	RSPH1	2.72792	7.21e-08	1.79e-06
				CAMK1D	1.02364	4.07e-05		Twist2	TWIST2	-1.28001	2.60063e-22		Znhit3	ZNHIT3	1.43226	7.22e-08	1.79e-06
				NDC80	1.04217	4.07e-05		Lmx1b	LMX1B	2.13638	0.000880333		Plet1	PLET1	-5.17539	7.29e-08	1.81e-06
				INPP1	1.06736	4.07e-05		Plxnd1	PLXND1	-1.07225	4.10225e-22		Cpne7	CPNE7	3.71654	7.3e-08	1.81e-06
				C8G	1.21291	4.07e-05		Gna15	GNA15	-1.24567	4.7208e-22		Cisd3	CISD3	1.83478	7.5e-08	1.85e-06
				GVQW3	1.22487	4.07e-05		Socs2	SOCS2	2.13773	8.23265e-15		Kif18a	KIF18A	4.2261	7.55e-08	1.86e-06
				FITM1	1.33821	4.07e-05		Cdc14a	CDC14A	-1.00518	8.64801e-22		Sec61b	SEC61B	-1.45768	7.76e-08	1.91e-06
				LINC00240	1.3756	4.07e-05		Wnk2	WNK2	2.13898	1.0143e-07		Gart	GART	1.14862	7.78e-08	1.91e-06
				SSUH2	1.60941	4.07e-05		Mamdc2	MAMDC2	2.13924	5.79435e-06		Mxd3	MXD3	3.84731	7.78e-08	1.91e-06
				ST6GAL2	2.11429	4.07e-05		Stac	STAC	2.14136	0.000410357		Lrrc49	LRRC49	1.7523	7.81e-08	1.92e-06
				SCN9A	2.45266	4.07e-05		Stk32c	STK32C	2.14279	0.000242759		Efna2	EFNA2	1.25439	7.98e-08	1.96e-06
				FGF14	3.26684	4.07e-05		Apobr	APOBR	2.14351	4.68283e-100		Rbm11	RBM11	2.731	8.03e-08	1.96e-06
				NPPB	2.65241	4.1e-05		Sema5a	SEMA5A	-4.16493	1.31958e-21		Tacc3	TACC3	3.09442	8.04e-08	1.96e-06
				FOXE3	2.51598	4.12e-05		Tnfrsf11a	TNFRSF11A	2.14693	3.5001e-17		Smcr8	SMCR8	-1.01065	8.04e-08	1.96e-06
				LINC00491	3.41646	4.12e-05		Lrrc4c	LRRC4C	2.14924	0.000720382		Top2a	TOP2A	3.88311	8.07e-08	1.97e-06
				PTGER1	1.88192	4.17e-05		Tro	TRO	2.15102	0.000812271		Traip	TRAIP	2.13892	8.1e-08	1.97e-06
				CCDC33	4.31577	4.18e-05		Zfp354c	ZNF354C	2.15289	2.36204e-14		Rab3c	RAB3C	4.36084	8.1e-08	1.97e-06
				LRRIQ4	2.24987	4.22e-05		Prdm16	PRDM16	-2.09359	1.80162e-21		Dnaaf2	DNAAF2	1.58651	8.12e-08	1.97e-06
				LCT	1.883	4.26e-05		Nkx2-9	NKX2-8	2.15583	0.000245173		Pdlim2	PDLIM2	-3.24893	8.14e-08	1.98e-06
				KCTD19	3.04332	4.32e-05		S100a14	S100A14	-1.2334	2.24861e-21		Kntc1	KNTC1	3.46334	8.14e-08	1.98e-06
				PALM2AKAP2	1.68856	4.33e-05		Acsm3	ACSM3	-1.7643	2.58452e-21		Ndufaf3	NDUFAF3	1.67364	8.16e-08	1.98e-06
				CCDC187	2.85377	4.33e-05		Akap8l	AKAP8L	-1.07979	2.71672e-21		Spock3	SPOCK3	4.75404	8.27e-08	2e-06
				KRTAP5-5	3.97332	4.34e-05		Kcnn2	KCNN2	2.16204	0.000739357		Arl6	ARL6	2.17733	8.27e-08	2e-06
				NGB	3.19288	4.34e-05		Ptprz1	PTPRZ1	-2.62319	2.82705e-21		Rnf180	RNF180	-2.1565	8.28e-08	2e-06
				KCNE2	1.77401	4.47e-05		Nkain1	NKAIN1	2.16558	6.88314e-11		Rnf144a	RNF144A	3.10874	8.32e-08	2.01e-06
				A3GALT2	1.79512	4.47e-05		Prtg	PRTG	2.17147	0.000487563		Ezh1	EZH1	-1.10931	8.33e-08	2.01e-06
				ST20-MTHFS	2.71639	4.49e-05		1700086L19Rik	FLJ43390	2.17277	0.00071322		Rcc1	RCC1	1.63391	8.36e-08	2.01e-06
				NCAN	2.59675	4.5e-05		Sstr2	SSTR2	2.17892	0.000113789		Pak3	PAK3	3.404	8.41e-08	2.02e-06
				MIR135B	2.95655	4.53e-05		Lrfn1	LRFN1	2.18152	1.68083e-05		Pola1	POLA1	3.14171	8.5e-08	2.04e-06
				ACSM1	-1.9637	4.58e-05		Cldn11	CLDN11	2.18265	0.000668869		Slc7a6	SLC7A6	1.01935	8.55e-08	2.05e-06
				MIR4512	1.06773	4.58e-05		Med12l	MED12L	2.18266	3.20839e-05		Kif2c	KIF2C	3.6616	8.58e-08	2.06e-06
				HSPA2	1.15361	4.58e-05		Kcnb1	KCNB1	2.18275	8.07201e-08		Arhgap11a	ARHGAP11A	2.8017	8.59e-08	2.06e-06
				HLF	1.16527	4.58e-05		Ramp3	RAMP3	-3.6592	7.33119e-21		Hist1h2ad	HIST1H2AM	3.73037	8.67e-08	2.07e-06
				CRMP1	1.17722	4.58e-05		Zscan18	ZSCAN18	2.1828	3.90892e-05		4930539E08Rik	C6orf222	2.69006	8.68e-08	2.07e-06
				MLXIPL	1.28786	4.58e-05		As3mt	AS3MT	2.18456	3.76625e-05		Mcc	MCC	-1.97442	8.69e-08	2.07e-06
				TMEM139	1.32333	4.58e-05		Fzd9	FZD9	2.18498	2.08805e-08		Med18	MED18	1.23911	8.7e-08	2.07e-06
				KIF26B	1.33419	4.58e-05		Wnt10a	WNT10A	-1.46525	8.01188e-21		Ntf5	NTF4	-1.87267	8.77e-08	2.09e-06
				FOXO6	1.38018	4.58e-05		Itprip	ITPRIP	-1.01343	9.00951e-21		H2afx	H2AFX	2.52832	8.79e-08	2.09e-06
				CPNE9	1.53592	4.58e-05		Cgref1	CGREF1	2.18673	4.62604e-07		Mcm7	MCM7	2.61567	8.79e-08	2.09e-06
				PCDH8	2.1523	4.58e-05		Tspan15	TSPAN15	-1.01668	9.19645e-21		Rps6ka1	RPS6KA1	-1.42239	8.82e-08	2.09e-06
				LINC01091	2.36047	4.58e-05		Rasd2	RASD2	2.18927	6.63462e-36		Cenpe	CENPE	3.53541	8.97e-08	2.12e-06
				SHC3	2.43916	4.58e-05		Ncan	NCAN	2.19034	0.000640982		Pwwp2b	PWWP2B	-3.82562	8.99e-08	2.12e-06
				TMC2	2.47988	4.58e-05		Lrp1	LRP1	-1.48208	1.02893e-20		Lama5	LAMA5	-2.78911	9e-08	2.12e-06
				USH2A	2.53759	4.58e-05		Ppp2r2c	PPP2R2C	-2.17836	1.14537e-20		Galnt13	GALNT13	2.64115	9.03e-08	2.13e-06
				SYT13	2.20214	4.75e-05		Chst15	CHST15	-1.6312	1.19048e-20		Bglap2	BGLAP	2.91695	9.04e-08	2.13e-06
				CAPZA3	2.7203	4.81e-05		Chst11	CHST11	-1.97837	1.19347e-20		Tdp1	TDP1	1.21618	9.07e-08	2.13e-06
				TRIM55	3.35992	4.85e-05		Cpeb1	CPEB1	2.19324	0.000106299		Map2	MAP2	2.42368	9.08e-08	2.14e-06
				COL6A4P1	2.80327	4.9e-05		Upk1b	UPK1B	-1.57973	1.23603e-20		Ypel1	YPEL1	2.48463	9.1e-08	2.14e-06
				SLC18A1	3.85357	4.9e-05		Trim47	TRIM47	2.19506	6.22635e-38		Npas2	NPAS2	-2.22567	9.23e-08	2.16e-06
				LINC01664	2.04889	5.09e-05		Slc44a2	SLC44A2	-1.02685	1.29733e-20		Me2	ME2	1.56306	9.27e-08	2.17e-06
				TSPAN11	1.02654	5.14e-05		1700112E06Rik	C10orf11	2.20121	1.09351e-05		Neto1	NETO1	3.04331	9.27e-08	2.17e-06
				ASPHD1	1.11239	5.14e-05		Syt2	SYT2	2.20255	5.2254e-05		Carhsp1	CARHSP1	1.22916	9.46e-08	2.21e-06
				NUF2	1.11859	5.14e-05		Adrb3	ADRB3	-3.69046	1.59528e-20		Stxbp6	STXBP6	-3.92438	9.47e-08	2.21e-06
				PLCD4	1.12986	5.14e-05		Nqo1	NQO1	-2.27349	1.64605e-20		Kif1c	KIF1C	-2.31185	9.5e-08	2.21e-06
				STRIP2	1.1519	5.14e-05		Sned1	SNED1	-1.29003	1.67568e-20		Rtn1	RTN1	3.63711	9.5e-08	2.21e-06
				LOC101928963	1.21843	5.14e-05		Rundc3a	RUNDC3A	2.20385	4.01769e-64		Grid2	GRID2	2.4828	9.57e-08	2.22e-06
				ULBP2	1.22851	5.14e-05		Prr16	PRR16	2.20511	4.55606e-12		Nmt2	NMT2	1.87919	9.58e-08	2.22e-06
				ANKRD19P	1.25143	5.14e-05		Serping1	SERPING1	2.20557	0.000486241		Hist2h4	HIST1H4C	3.1233	9.59e-08	2.22e-06
				IPO9-AS1	1.26725	5.14e-05		Ppm1e	PPM1E	2.20822	1.58145e-08		Pdlim4	PDLIM4	-2.42381	9.66e-08	2.24e-06
				DSCR9	1.27566	5.14e-05		Rpl13a	RPL13A	-1.01704	2.36094e-20		Limk2	LIMK2	-1.30062	9.73e-08	2.25e-06
				LOC285593	1.34149	5.14e-05		Nr1d2	NR1D2	-1.06726	2.36555e-20		Pyroxd2	PYROXD2	-3.05579	9.89e-08	2.29e-06
				KCNG3	1.54939	5.14e-05		Myb	MYB	2.2086	7.71382e-19		Mill2	MICB	-2.06217	9.97e-08	2.3e-06
				CHRM5	1.55103	5.14e-05		Aldh7a1	ALDH7A1	2.20906	1.14607e-81		Krt80	KRT80	3.61384	1.01e-07	2.32e-06
				KIT	1.5998	5.14e-05		Cmpk2	CMPK2	2.212	2.61231e-23		Ndc80	NDC80	4.29471	1.03e-07	2.37e-06
				PPP4R4	1.66632	5.14e-05		Lhfpl4	LHFPL4	2.21591	6.34734e-05		Kcnq2	KCNQ2	3.37673	1.04e-07	2.39e-06
				MAMDC2-AS1	1.68088	5.14e-05		Kcns3	KCNS3	2.21646	0.000517819		Arhgef10l	ARHGEF10L	-1.27505	1.04e-07	2.4e-06
				NKAIN2	3.57128	5.14e-05		Plcd1	PLCD1	-1.60187	2.93207e-20		Slc9a3r1	SLC9A3R1	-1.7376	1.05e-07	2.4e-06
				KCNK10	3.84351	5.14e-05		Plxnb3	PLXNB3	2.21975	0.000165189		Atp6v0e2	ATP6V0E2	3.36288	1.05e-07	2.4e-06
				MAG	2.37586	5.19e-05		Ifit2	IFIT2	2.22225	1.63837e-29		Hist1h2bp	HIST1H2BO	4.44616	1.05e-07	2.4e-06
				SOHLH1	3.30566	5.25e-05		Krt7	KRT7	-1.33514	4.24706e-20		Mansc1	MANSC1	-2.26447	1.05e-07	2.4e-06
				KAAG1	2.47166	5.37e-05		Gsta4	GSTA4	-1.65354	4.63508e-20		Ska1	SKA1	2.76897	1.05e-07	2.4e-06
				INA	2.62888	5.43e-05		Alox12	ALOX12	-2.17642	4.7551e-20		Rab4a	RAB4A	-2.73329	1.06e-07	2.41e-06
				RAB6C-AS1	-2.68493	5.46e-05		Pold4	POLD4	-1.3749	4.84014e-20		Rad51	RAD51	3.24274	1.06e-07	2.42e-06
				CPA5	2.69637	5.53e-05		Tnfrsf9	TNFRSF9	2.22651	1.93547e-06		Dpysl2	DPYSL2	3.15334	1.07e-07	2.42e-06
				TAL2	2.14189	5.58e-05		Astn2	ASTN2	2.22674	0.000512068		Hibadh	HIBADH	-1.70083	1.07e-07	2.43e-06
				MIR924HG	2.06276	5.67e-05		Trpv2	TRPV2	2.22752	0.000509981		Rnf144b	RNF144B	-3.0212	1.08e-07	2.46e-06
				NRTN	1.99141	5.7e-05		Tgfbr3	TGFBR3	2.22772	1.30169e-30		Asah2	ASAH2	-1.83875	1.09e-07	2.47e-06
				STMND1	2.32462	5.7e-05		Iqgap2	IQGAP2	2.23081	5.94886e-41		Hist3h2bb-ps	HIST3H2BB	4.70872	1.09e-07	2.47e-06
				PYGO1	-1.23121	5.76e-05		Camk4	CAMK4	-1.19296	6.83458e-20		Hist2h2bb	HIST2H2BF	4.7026	1.1e-07	2.48e-06
				MEX3B	1.08449	5.76e-05		Ccnjl	CCNJL	2.23195	3.46557e-29		Ttk	TTK	3.26898	1.1e-07	2.49e-06
				THAP7-AS1	1.11059	5.76e-05		Cbx6	CBX6	2.23288	3.74616e-177		Rgs8	RGS8	1.44826	1.11e-07	2.49e-06
				RNF157-AS1	1.18855	5.76e-05		Hpn	HPN	2.23379	8.66954e-06		Bmpr1b	BMPR1B	-5.17305	1.12e-07	2.52e-06
				CYP51A1-AS1	1.29948	5.76e-05		Plin5	PLIN5	2.23427	0.000126162		Myh7b	MYH7B	2.41352	1.13e-07	2.54e-06
				CEL	1.31027	5.76e-05		Rragd	RRAGD	2.23731	2.1844e-57		Nfe2l1	NFE2L1	-2.01157	1.14e-07	2.55e-06
				PIK3R2	1.626	5.76e-05		Zfp711	ZNF711	2.23745	1.50906e-06		Nup62	NUP62	1.39335	1.16e-07	2.61e-06
				KIAA0319	1.89048	5.76e-05		Stap1	STAP1	2.23788	0.000346675		Hist1h4n	HIST1H4L	2.67654	1.18e-07	2.65e-06
				CTXN2	2.91693	5.86e-05		Bmp8b	BMP8B	2.23793	7.33984e-07		Rad51c	RAD51C	2.19994	1.19e-07	2.66e-06
				SIX3-AS1	3.68178	5.87e-05		Apobec3	APOBEC3B	2.23931	8.67941e-131		Ar	AR	-3.2385	1.19e-07	2.66e-06
				VWC2L	3.89222	5.9e-05		Pou2af1	POU2AF1	2.24101	3.62385e-08		Agpat4	AGPAT4	2.65414	1.19e-07	2.66e-06
				AVPR1B	2.15292	5.95e-05		Porcn	PORCN	-1.27911	1.20619e-19		1700021F05Rik	C6orf203	1.0999	1.2e-07	2.69e-06
				SOX1	3.5086	5.96e-05		Vwa5b1	VWA5B1	2.2414	0.000468337		Dhfr	DHFR	2.83771	1.2e-07	2.69e-06
				MIR496	3.94284	6.08e-05		Gpr68	GPR68	-1.43003	1.25238e-19		Eif2ak3	EIF2AK3	-1.73736	1.21e-07	2.7e-06
				MIR27B	1.07456	6.12e-05		Celf2	CELF2	2.2419	2.5861e-20		Msh2	MSH2	1.44208	1.22e-07	2.71e-06
				KIRREL2	2.38936	6.12e-05		Actn2	ACTN2	2.2424	0.000451978		Smc1a	SMC1A	1.02767	1.23e-07	2.74e-06
				LINC01831	4.38314	6.13e-05		Prickle1	PRICKLE1	2.24567	1.73477e-26		Serpini1	SERPINI1	3.64181	1.23e-07	2.74e-06
				PRMT8	3.73206	6.18e-05		Dnajc12	DNAJC12	2.24951	8.5289e-45		Ccnb1	CCNB1	4.98784	1.24e-07	2.75e-06
				LDHC	2.38401	6.18e-05		Lemd1	LEMD1	-3.70987	2.20003e-19		Atp2b2	ATP2B2	2.43588	1.25e-07	2.76e-06
				SLC6A1-AS1	1.52543	6.25e-05		Hoxb7	HOXB7	2.25301	5.90937e-46		Idua	IDUA	-1.03384	1.26e-07	2.78e-06
				HOXC-AS1	2.39036	6.25e-05		Clec12a	CLEC12A	2.25719	0.000408354		Spc24	SPC24	1.93597	1.26e-07	2.79e-06
				F7	2.42894	6.26e-05		Mxd1	MXD1	-1.86477	2.63179e-19		Ect2	ECT2	4.00064	1.28e-07	2.82e-06
				TPBGL	2.14779	6.27e-05		Hyal1	HYAL1	-1.72437	3.10222e-19		Kcnb2	KCNB2	2.92547	1.29e-07	2.84e-06
				HMX2	4.06883	6.4e-05		Rasgrp1	RASGRP1	2.26187	7.43049e-07		Sec14l2	SEC14L2	-2.65695	1.29e-07	2.84e-06
				ST8SIA1	-1.35606	6.45e-05		Nkd1	NKD1	2.26416	0.000336321		Msh3	MSH3	1.35894	1.29e-07	2.84e-06
				EPHB2	1.00956	6.45e-05		Me3	ME3	2.2705	3.08387e-05		Esrrg	ESRRG	-3.02129	1.29e-07	2.84e-06
				KIF17	1.04604	6.45e-05		Pde3a	PDE3A	2.27079	0.000316384		Prkca	PRKCA	-3.41614	1.3e-07	2.85e-06
				TMEM17	1.0738	6.45e-05		Slc45a1	SLC45A1	2.27347	0.000354855		Sft2d2	SFT2D2	-1.70758	1.31e-07	2.87e-06
				SMG7-AS1	1.13466	6.45e-05		Efr3b	EFR3B	2.27835	9.7263e-06		Runx1t1	RUNX1T1	3.4096	1.31e-07	2.88e-06
				RDM1P5	1.2399	6.45e-05		Slc25a43	SLC25A43	2.28291	6.31647e-11		Usp51	USP51	2.44844	1.31e-07	2.88e-06
				BVES	1.40781	6.45e-05		Nfatc2	NFATC2	-1.37803	4.92776e-19		Usp1	USP1	1.87335	1.32e-07	2.88e-06
				MIR9-3HG	1.61385	6.45e-05		Gpr179	GPR179	2.28471	2.67157e-07		Nup205	NUP205	1.48477	1.32e-07	2.89e-06
				UBE2QL1	1.63047	6.45e-05		Tbx1	TBX1	2.2885	0.0003462		Fam83d	FAM83D	3.54568	1.32e-07	2.89e-06
				FGF17	1.81569	6.45e-05		Hoxa3	HOXA3	-1.39706	8.288e-19		Vdr	VDR	-1.89936	1.33e-07	2.9e-06
				HABP2	2.61161	6.47e-05		9130008F23Rik	C6orf141	-1.19166	9.21229e-19		Spast	SPAST	1.4974	1.33e-07	2.9e-06
				C16orf92	1.90677	6.53e-05		Slfn8	SLFN13	2.29027	2.8108e-17		Rad54l	RAD54L	2.17771	1.33e-07	2.9e-06
				LINC00896	1.7543	6.54e-05		Klk6	KLK6	2.29287	0.000337481		Arl6ip6	ARL6IP6	1.7008	1.34e-07	2.9e-06
				KANK4	2.14115	6.56e-05		Lrrc16b	LRRC16B	2.29299	5.3451e-11		Magi1	MAGI1	-1.97029	1.34e-07	2.91e-06
				NKX2-1-AS1	3.79176	6.74e-05		Chit1	CHIT1	-2.58261	1.0906e-18		Kcnc1	KCNC1	2.90087	1.35e-07	2.94e-06
				HOXC10	2.23194	6.81e-05		Ggt1	GGT1	2.2982	0.000134941		Usp49	USP49	1.14808	1.36e-07	2.94e-06
				TMPRSS7	2.47497	6.85e-05		Dbn1	DBN1	2.29866	0.000102926		Fermt1	FERMT1	-3.25396	1.36e-07	2.94e-06
				FAM166C	2.0488	6.86e-05		Sytl3	SYTL3	2.30769	1.78577e-12		Kif1a	KIF1A	3.94498	1.36e-07	2.94e-06
				TAAR3P	3.07216	7.05e-05		Gpr132	GPR132	-1.20667	1.4094e-18		Pnmal2	PNMAL2	3.79094	1.37e-07	2.96e-06
				LINC00466	2.24083	7.1e-05		Arhgef26	ARHGEF26	2.31039	2.23754e-83		Il7	IL7	-1.53511	1.38e-07	2.97e-06
				NKX2-8	2.83445	7.1e-05		Tubg2	TUBG2	2.31041	4.64936e-30		Cep72	CEP72	1.91824	1.38e-07	2.97e-06
				HCRT	2.43501	7.14e-05		Spats2l	SPATS2L	2.31596	0.000290463		Mcm10	MCM10	1.89832	1.39e-07	2.97e-06
				OPHN1	-1.33871	7.22e-05		Ccl7	CCL7	2.31981	0.000283266		Kif14	KIF14	2.77849	1.4e-07	2.99e-06
				EPN3	-1.19525	7.22e-05		Pdgfd	PDGFD	2.32087	1.48545e-23		Mad2l2	MAD2L2	1.46128	1.41e-07	3.01e-06
				C19orf73	1.01565	7.22e-05		Rgs20	RGS20	2.32289	9.72769e-08		Fam216a	FAM216A	2.61679	1.41e-07	3.01e-06
				THSD7A	1.02358	7.22e-05		Acot4	ACOT4	2.32402	6.45599e-06		Smagp	SMAGP	-2.76929	1.42e-07	3.03e-06
				GLIDR	1.03714	7.22e-05		Susd4	SUSD4	2.32624	1.90574e-37		Cdca7l	CDCA7L	1.31971	1.43e-07	3.05e-06
				NEK2	1.04164	7.22e-05		Edar	EDAR	-2.78419	2.01236e-18		Kif20a	KIF20A	3.26725	1.45e-07	3.09e-06
				C1orf220	1.04818	7.22e-05		Pdzd2	PDZD2	-1.23376	2.01236e-18		Fmo3	FMO3	-2.60275	1.45e-07	3.09e-06
				ZNF20	1.08469	7.22e-05		Catsper4	CATSPER4	-1.85047	2.02111e-18		Rpa1	RPA1	1.14836	1.46e-07	3.11e-06
				MORN3	1.16491	7.22e-05		Cbs	CBS	2.32967	3.07128e-92		Dll1	DLL1	2.1954	1.47e-07	3.13e-06
				TEN1-CDK3	1.16564	7.22e-05		Wnt5b	WNT5B	2.33273	8.78329e-15		Pbxip1	PBXIP1	-2.39484	1.53e-07	3.24e-06
				AK7	1.19702	7.22e-05		Gpr83	GPR83	2.33394	0.0002584		Elf2	ELF2	1.17695	1.56e-07	3.3e-06
				STARD9	1.2116	7.22e-05		Rab36	RAB36	2.34147	2.52044e-06		Zfp750	ZNF750	-2.4617	1.57e-07	3.3e-06
				LOC730098	1.51787	7.22e-05		Clstn2	CLSTN2	2.34269	0.000184048		Hist1h3g	HIST1H3J	4.30589	1.57e-07	3.3e-06
				LOC441204	1.72492	7.22e-05		Gm8787	CXorf30	2.34548	9.70437e-05		Nov	NOV	7.67948	1.58e-07	3.32e-06
				ACVR1C	2.19227	7.22e-05		Ly6d	LY6D	-3.12546	2.79116e-18		Pmm1	PMM1	1.31345	1.58e-07	3.32e-06
				TMEM246-AS1	2.59944	7.24e-05		Plekhg6	PLEKHG6	-1.09146	2.94859e-18		Aurkb	AURKB	3.54305	1.58e-07	3.33e-06
				OR8A1	4.57451	7.31e-05		Htr5b	HTR5B	2.34762	1.42525e-09		Cflar	CFLAR	-1.01455	1.59e-07	3.33e-06
				NPAS4	2.80372	7.34e-05		Atp8b2	ATP8B2	-1.24622	3.28154e-18		A830010M20Rik	KIAA1107	2.0261	1.6e-07	3.35e-06
				SH2D7	2.36639	7.35e-05		Kalrn	KALRN	2.34779	6.74545e-24		Mark1	MARK1	1.3849	1.62e-07	3.38e-06
				FEZF1-AS1	1.73295	7.51e-05		Tspan32	TSPAN32	2.35051	8.64752e-05		Atp5o	ATP5O	1.0721	1.63e-07	3.41e-06
				DSCAM-AS1	-4.21042	7.69e-05		Armc3	ARMC3	2.3517	5.06875e-06		Plekhf1	PLEKHF1	-2.34701	1.65e-07	3.44e-06
				LOC150051	2.37813	7.73e-05		Irg1	IRG1	2.353	5.13278e-05		Papss2	PAPSS2	-4.69088	1.66e-07	3.47e-06
				EGR4	2.3158	7.79e-05		Clcf1	CLCF1	-1.30171	4.19396e-18		P4hb	P4HB	-1.43177	1.66e-07	3.47e-06
				LINC02048	2.14351	7.83e-05		Stac2	STAC2	2.35487	2.09775e-05		Nelfe	NELFE	1.17663	1.67e-07	3.47e-06
				RGS13	-2.814	7.84e-05		Galk1	GALK1	2.35515	2.62336e-121		Hist1h3a	HIST1H3D	4.68272	1.67e-07	3.48e-06
				LINC02037	3.72779	7.88e-05		Fam110b	FAM110B	2.36216	3.45723e-15		Tnks1bp1	TNKS1BP1	-1.99299	1.68e-07	3.49e-06
				SYCE3	1.5642	7.95e-05		Txk	TXK	-2.73153	5.61108e-18		Lrrc28	LRRC28	-1.76434	1.7e-07	3.52e-06
				AADACP1	2.6933	8e-05		Gal3st4	GAL3ST4	-1.76822	5.90612e-18		Cntln	CNTLN	2.39902	1.71e-07	3.54e-06
				PER3	1.00162	8.07e-05		Sobp	SOBP	2.36228	0.00021297		Zmynd19	ZMYND19	1.37659	1.72e-07	3.55e-06
				HAVCR1P1	1.00767	8.07e-05		Camk2a	CAMK2A	2.36615	0.000190526		Rfwd3	RFWD3	1.42738	1.74e-07	3.59e-06
				DEPDC1B	1.05041	8.07e-05		Trim29	TRIM29	-1.17542	7.21421e-18		Acap3	ACAP3	1.49089	1.74e-07	3.59e-06
				SLC26A10	1.08752	8.07e-05		Gpr27	GPR27	2.36739	2.17796e-07		Slc6a2	SLC6A2	-3.95006	1.74e-07	3.59e-06
				DRAXIN	1.16322	8.07e-05		Rpl39	RPL39	-1.20215	8.263e-18		Depdc1a	DEPDC1	3.78547	1.75e-07	3.61e-06
				TRIM46	1.18985	8.07e-05		Lrch2	LRCH2	2.37062	0.000181079		Slc45a1	SLC45A1	3.49751	1.76e-07	3.62e-06
				ACSBG2	1.29103	8.07e-05		Krt23	KRT23	-1.77137	8.79454e-18		Man2a1	MAN2A1	-1.87894	1.76e-07	3.62e-06
				PDZD7	1.32854	8.07e-05		Hddc3	HDDC3	2.3712	1.81922e-42		Cdk5r1	CDK5R1	2.75581	1.76e-07	3.62e-06
				UMODL1	1.38316	8.07e-05		Slc14a1	SLC14A1	-1.68826	9.52186e-18		Cntnap5a	CNTNAP5	2.62905	1.77e-07	3.63e-06
				FLJ12825	1.40421	8.07e-05		Morc1	MORC1	2.37441	0.000131266		Hist1h2bg	HIST1H2BC	3.67737	1.78e-07	3.65e-06
				SCN11A	1.48502	8.07e-05		Pitx2	PITX2	-4.69139	1.16718e-17		Hist1h2bl	HIST1H2BE	4.27798	1.78e-07	3.65e-06
				LINC02532	2.39649	8.17e-05		Fabp2	FABP2	-1.96288	1.18472e-17		Acd	ACD	1.22235	1.78e-07	3.65e-06
				CA10	2.44914	8.21e-05		Kcnu1	KCNU1	2.37506	2.0756e-05		Igsf9	IGSF9	1.65315	1.79e-07	3.65e-06
				MIR200A	1.30547	8.22e-05		Slc39a8	SLC39A8	2.37633	1.47864e-98		Mob3b	MOB3B	-2.14271	1.81e-07	3.7e-06
				ELOVL2-AS1	2.17022	8.22e-05		Gabbr2	GABBR2	2.38392	0.000129759		Brip1	BRIP1	1.64475	1.82e-07	3.71e-06
				KCNMB2	2.43161	8.23e-05		Scml2	SCML2	2.38967	3.19105e-06		Dnajc12	DNAJC12	3.0806	1.83e-07	3.72e-06
				ZFR2	2.39316	8.5e-05		Csn3	CSN3	2.39665	0.00017072		Mad2l1	MAD2L1	2.85178	1.86e-07	3.78e-06
				LOC101927267	2.15346	8.59e-05		S100a6	S100A6	-1.44248	1.40819e-17		Chaf1a	CHAF1A	2.80566	1.86e-07	3.79e-06
				TMEM132D	2.93719	8.71e-05		Neat1	NEAT1	-1.16987	1.63366e-17		Topbp1	TOPBP1	1.75929	1.88e-07	3.81e-06
				MIR410	4.67077	8.74e-05		Chn2	CHN2	-2.29296	1.74111e-17		Chad	CHAD	-1.9493	1.88e-07	3.81e-06
				LOC101928858	2.47274	8.76e-05		Anpep	ANPEP	2.39672	5.08235e-116		Gmnn	GMNN	2.99864	1.88e-07	3.81e-06
				IL17C	2.07573	8.81e-05		Fgf1	FGF1	2.39729	6.20038e-93		H2afv	H2AFV	1.414	1.89e-07	3.83e-06
				IGDCC3	2.41852	8.81e-05		Pkdcc	PKDCC	2.39937	1.40526e-13		Timp4	TIMP4	-4.50006	1.9e-07	3.84e-06
				GCGR	2.9926	8.94e-05		Nacad	NACAD	2.40042	7.94063e-07		Nhp2l1	NHP2L1	1.14802	1.9e-07	3.84e-06
				IL22RA1	1.7577	8.98e-05		Trim10	TRIM10	2.40096	0.000112454		Ephx1	EPHX1	-2.23186	1.91e-07	3.86e-06
				LINC00574	1.4108	9e-05		Slc26a2	SLC26A2	-1.49298	2.309e-17		Oit1	FAM3D	-3.67663	1.92e-07	3.88e-06
				DNAI2	2.46666	9e-05		Fstl1	FSTL1	2.4058	0.000136417		Trim16	TRIM16	-2.78043	1.92e-07	3.88e-06
				CHRM3-AS2	-1.73423	9.01e-05		Atp4a	ATP4A	2.40856	1.49344e-21		Nrcam	NRCAM	2.58302	1.92e-07	3.88e-06
				PRDM15	1.07044	9.01e-05		Trim6	TRIM6	2.40964	3.8253e-69		C77370	KIAA2022	3.49767	1.94e-07	3.9e-06
				TFF3	1.08812	9.01e-05		Tfcp2l1	TFCP2L1	2.41269	1.40438e-09		Diap1	DIAPH1	-1.2937	1.96e-07	3.93e-06
				FAM149A	1.0913	9.01e-05		Cyba	CYBA	2.41926	4.46675e-05		Il18r1	IL18R1	-1.99529	1.96e-07	3.93e-06
				KRBA2	1.09423	9.01e-05		Ltk	LTK	2.42188	4.41249e-15		Bex4	BEX4	4.77045	1.97e-07	3.94e-06
				ZSWIM5	1.12498	9.01e-05		Disc1	DISC1	2.42309	4.28412e-07		Pls3	PLS3	1.9102	1.98e-07	3.96e-06
				C2CD4C	1.25593	9.01e-05		Slc41a2	SLC41A2	2.42455	9.22618e-11		Ppp1r3f	PPP1R3F	2.42995	1.98e-07	3.96e-06
				PLGLB1	1.37671	9.01e-05		1700025G04Rik	C1orf21	-1.01362	3.99214e-17		Lfng	LFNG	3.91664	1.99e-07	3.97e-06
				B3GALT2	1.38123	9.01e-05		Mcam	MCAM	2.42675	7.66453e-07		Pfkfb2	PFKFB2	-2.47325	2e-07	4e-06
				LYPD5	1.39416	9.01e-05		Ankrd2	ANKRD2	2.42862	9.44921e-05		Abcc3	ABCC3	-3.1485	2.04e-07	4.06e-06
				CDKN2A	1.40174	9.01e-05		9330182L06Rik	KIAA1324L	2.42931	5.76892e-15		Mr1	MR1	-2.22221	2.04e-07	4.06e-06
				CFAP65	1.57268	9.01e-05		Kif5a	KIF5A	2.43179	3.45299e-08		Acaa1a	ACAA1	-1.34366	2.04e-07	4.06e-06
				TRMT9B	2.06499	9.01e-05		Hist2h2bb	HIST2H2BB	2.43312	4.43318e-05		Apitd1	APITD1-CORT	3.41201	2.05e-07	4.08e-06
				DAO	3.13733	9.01e-05		Sytl4	SYTL4	2.43316	5.33997e-21		Apitd1	APITD1	3.41201	2.05e-07	4.08e-06
				LINC00479	2.15281	9.11e-05		Gm94	C5orf46	2.43418	0.000129575		Trim65	TRIM65	-1.5366	2.06e-07	4.09e-06
				LEMD1-DT	3.92868	9.15e-05		Sox2	SOX2	-1.3907	6.84358e-17		Tsn	TSN	1.12245	2.07e-07	4.11e-06
				LINC01529	2.41613	9.16e-05		Aif1l	AIF1L	2.43437	1.53767e-06		Rassf9	RASSF9	-2.07121	2.07e-07	4.11e-06
				SBK3	1.71787	9.21e-05		Arhgap26	ARHGAP26	2.43704	4.20717e-77		Ikbke	IKBKE	-1.36467	2.09e-07	4.13e-06
				GABRR1	4.17853	9.3e-05		Ddx26b	DDX26B	-1.24074	8.06622e-17		Cdk1	CDK1	4.40405	2.09e-07	4.13e-06
				UNC5B-AS1	1.92909	9.39e-05		Slc25a23	SLC25A23	2.43712	5.26774e-06		Txndc16	TXNDC16	2.29574	2.1e-07	4.14e-06
				MYL7	4.54638	9.39e-05		Abcc4	ABCC4	-1.19398	8.7537e-17		Pkhd1	PKHD1	-1.9304	2.11e-07	4.15e-06
				MYBPH	1.83148	9.53e-05		Pygl	PYGL	-1.345	9.66099e-17		Ncapd3	NCAPD3	1.67828	2.11e-07	4.15e-06
				EIF4E1B	2.89961	9.69e-05		Sema6c	SEMA6C	-1.72492	9.98867e-17		Tep1	TEP1	-1.07319	2.11e-07	4.16e-06
				MIR409	4.80254	9.75e-05		Trf	TF	2.4396	0.000127748		Arhgef39	ARHGEF39	2.38018	2.11e-07	4.16e-06
				ZNF705D	5.84533	9.75e-05		Gulo	GULOP	2.4498	0.000100294		Uhrf1	UHRF1	3.2718	2.14e-07	4.2e-06
				LOC105379252	1.421	9.78e-05		Hspb1	HSPB1	-1.26344	1.18927e-16		Adam22	ADAM22	2.3285	2.16e-07	4.23e-06
				RSPH14	1.49386	9.82e-05		Hyal3	HYAL3	-1.80565	1.20469e-16		1700021K19Rik	KIAA0226	1.28058	2.16e-07	4.23e-06
				LOC574538	1.84738	9.82e-05		Asrgl1	ASRGL1	2.45518	1.72583e-24		Fbxo2	FBXO2	3.03145	2.16e-07	4.23e-06
				CADPS	1.69775	9.85e-05		Pak3	PAK3	2.45672	2.18832e-23		Cers3	CERS3	-2.42342	2.18e-07	4.27e-06
				PPP1R36	2.65532	9.85e-05		Spata6	SPATA6	-1.8179	1.6709e-16		Pknox1	PKNOX1	1.3683	2.18e-07	4.27e-06
				AKNAD1	2.67262	9.85e-05		Sox21	SOX21	-1.90683	1.69363e-16		Stil	STIL	2.66605	2.19e-07	4.27e-06
				LOC149373	2.72357	9.85e-05		Pirt	PIRT	2.45821	0.000110736		Acox3	ACOX3	-1.86128	2.2e-07	4.29e-06
				LGR5	2.95482	9.85e-05		Cxxc4	CXXC4	2.45891	4.60337e-06		Ncapg2	NCAPG2	3.29161	2.22e-07	4.32e-06
				FAM163B	2.77902	9.86e-05		Slc22a4	SLC22A4	-1.0664	2.05295e-16		Adam9	ADAM9	-1.0661	2.23e-07	4.34e-06
				DUSP9	-2.05806	9.97e-05		Pitpnm3	PITPNM3	-1.12593	2.29858e-16		Esr2	ESR2	-2.1815	2.23e-07	4.34e-06
				SPAG11A	6.76362	9.98e-05		Cxcl14	CXCL14	2.46038	2.4374e-24		Kif23	KIF23	3.49274	2.27e-07	4.4e-06
				PYY2	1.01658	0.000100452		Tmprss11a	TMPRSS11A	-3.37252	2.68463e-16		Fzr1	FZR1	1.23516	2.27e-07	4.41e-06
				KIF23	1.06047	0.000100452		Fam107a	FAM107A	2.46106	1.88332e-07		Ppfia3	PPFIA3	2.10394	2.27e-07	4.41e-06
				SNX15	1.06354	0.000100452		Fbxo17	FBXO17	2.46167	4.49566e-08		Dis3	DIS3	1.34412	2.28e-07	4.41e-06
				TMEM121B	1.18286	0.000100452		Hoxa2	HOXA2	-1.60557	3.38875e-16		Dek	DEK	1.55364	2.33e-07	4.5e-06
				SLCO3A1	1.19717	0.000100452		BC100451	LOC732206	2.46209	3.13747e-09		Tmpo	TMPO	2.22242	2.34e-07	4.5e-06
				SCGB2B2	1.21476	0.000100452		Zfp467	ZNF467	-1.09699	3.95023e-16		Tpx2	TPX2	3.90238	2.34e-07	4.51e-06
				BOLA3-AS1	1.23308	0.000100452		Lpl	LPL	2.46385	8.95993e-05		Anapc11	ANAPC11	1.11675	2.36e-07	4.54e-06
				PTGES3L	1.27997	0.000100452		Hoxa5	HOXA5	-1.27183	4.19593e-16		Atic	ATIC	1.11414	2.36e-07	4.54e-06
				LYPD6	1.31151	0.000100452		Fmnl1	FMNL1	2.46469	7.66673e-11		Cpne3	CPNE3	-1.10572	2.37e-07	4.56e-06
				SEMA5B	1.32582	0.000100452		Nrg2	NRG2	-1.79502	4.50762e-16		Tmtc4	TMTC4	1.96828	2.39e-07	4.58e-06
				NMNAT2	1.34103	0.000100452		Tmem56	TMEM56	2.46843	7.42093e-18		Car2	CA2	-5.19777	2.4e-07	4.6e-06
				COX6B2	1.42973	0.000100452		Crybg3	CRYBG3	-1.04844	5.48547e-16		Mcm4	MCM4	2.63105	2.45e-07	4.69e-06
				EFCAB5	1.46777	0.000100452		Tgm2	TGM2	2.47202	5.4916e-06		Klhl22	KLHL22	1.32253	2.48e-07	4.73e-06
				ERFE	1.48555	0.000100452		D630039A03Rik	C9orf152	2.47811	4.07301e-19		Ppat	PPAT	1.25302	2.49e-07	4.76e-06
				MTMR7	1.60763	0.000100452		Zdhhc14	ZDHHC14	2.47898	3.91683e-18		Wnk4	WNK4	-2.14463	2.49e-07	4.76e-06
				ABCG4	1.60792	0.000100452		Atp8a2	ATP8A2	2.47974	7.26879e-29		Sgol1	SGOL1	2.42788	2.52e-07	4.8e-06
				COL22A1	1.94738	0.000100452		Bhlhe22	BHLHE22	2.48015	4.12591e-06		Elk4	ELK4	-1.12748	2.53e-07	4.82e-06
				CYP2C8	2.32527	0.000100452		4932418E24Rik	MGC50722	2.48046	2.62534e-05		Tmbim6	TMBIM6	-1.68356	2.55e-07	4.86e-06
				PAK3	2.4842	0.000100452		Gpx3	GPX3	2.4821	1.95585e-24		Cpa2	CPA2	4.46779	2.56e-07	4.87e-06
				RNF183	3.10486	0.000100452		Tmsb4x	TMSB4X	-1.28888	9.22051e-16		Trim67	TRIM67	2.51003	2.58e-07	4.89e-06
				TAAR8	3.00488	0.000101981		Gstt1	GSTT1	2.48377	5.35458e-05		Arf4	ARF4	-1.02106	2.58e-07	4.89e-06
				CFHR5	3.13571	0.000103333		Fam171b	FAM171B	2.4842	1.89845e-06		Cyth2	CYTH2	1.47212	2.59e-07	4.92e-06
				LCN15	3.36542	0.000104228		Sfrp2	SFRP2	2.48557	5.63098e-05		Ncapg	NCAPG	3.58461	2.65e-07	5.01e-06
				LOC101927533	2.028	0.000105426		Krtap17-1	KRTAP17-1	2.48651	9.06983e-05		Kif22	KIF22	3.84911	2.69e-07	5.09e-06
				CHRM1	-1.99541	0.000106331		Spink4	SPINK4	-2.8572	1.16946e-15		Casp2	CASP2	1.27116	2.71e-07	5.12e-06
				CHRNA7	-1.72996	0.000106982		Ly96	LY96	-1.16579	1.1953e-15		Hist1h3h	HIST1H3E	3.83624	2.72e-07	5.13e-06
				SCGB2A1	1.37922	0.000107679		Abcb1a	ABCB1	2.48665	2.01528e-06		Dtymk	DTYMK	1.65214	2.77e-07	5.21e-06
				BEAN1-AS1	1.72758	0.000107679		Mtus2	MTUS2	2.48794	7.89399e-27		Syt11	SYT11	2.46384	2.79e-07	5.25e-06
				LOC101929705	1.74558	0.000107679		Gng2	GNG2	2.48922	9.8541e-06		N6amt1	N6AMT1	-1.76515	2.8e-07	5.25e-06
				LMO3	1.97714	0.000107679		Aloxe3	ALOXE3	2.49503	2.18182e-05		Myo1d	MYO1D	-2.93525	2.8e-07	5.25e-06
				SYS1-DBNDD2	1.88542	0.000107809		Stag3	STAG3	-2.1805	1.55394e-15		Rassf3	RASSF3	-2.18108	2.84e-07	5.32e-06
				LOC100506071	1.43556	0.00010781		Ifne	IFNE	-2.17918	1.56636e-15		Dcakd	DCAKD	1.58878	2.87e-07	5.38e-06
				C1QL3	1.84098	0.00010781		Rusc2	RUSC2	-1.31602	1.60319e-15		Slc22a5	SLC22A5	-1.13165	2.89e-07	5.41e-06
				DIRAS2	2.26278	0.00010781		Scn11a	SCN11A	2.49781	8.21689e-05		Trank1	TRANK1	2.9844	2.95e-07	5.51e-06
				KCNF1	3.55828	0.000109735		Fam73a	FAM73A	2.4992	2.07551e-31		Dleu7	DLEU7	2.32303	2.96e-07	5.52e-06
				LOC107985820	4.63164	0.000110055		St6galnac3	ST6GALNAC3	2.50267	1.84664e-07		Rnf168	RNF168	1.29568	2.96e-07	5.52e-06
				LOC100508046	-4.02175	0.00011028		Fgd6	FGD6	-1.02457	2.33175e-15		Lmnb1	LMNB1	3.01647	2.97e-07	5.53e-06
				C14orf178	1.60368	0.000111144		Pdgfrl	PDGFRL	2.50316	1.70679e-06		Cacng4	CACNG4	3.09833	2.99e-07	5.56e-06
				PCAT5	2.42941	0.000111144		Itgb5	ITGB5	-1.1462	2.57808e-15		Kif3c	KIF3C	1.32857	3.01e-07	5.59e-06
				LINGO2	3.82967	0.000111144		Dtx1	DTX1	2.50439	2.17293e-13		Sv2a	SV2A	3.50037	3.03e-07	5.61e-06
				ARHGEF39	1.01951	0.000111911		Ikzf2	IKZF2	-1.16037	3.03605e-15		Gne	GNE	-1.92841	3.04e-07	5.62e-06
				LZTS3	1.07273	0.000111911		Tprg	TPRG1	-1.21699	3.05573e-15		Pcna	PCNA	3.5419	3.04e-07	5.62e-06
				STPG3-AS1	1.07308	0.000111911		Rnf125	RNF125	2.50513	2.40058e-07		Tnfrsf19	TNFRSF19	-2.94549	3.06e-07	5.65e-06
				TIGD3	1.0904	0.000111911		Gm996	C9orf172	2.50636	6.26956e-07		Fam110c	FAM110C	-2.18684	3.08e-07	5.68e-06
				LOC100506411	1.0962	0.000111911		Dmxl2	DMXL2	2.50747	1.65759e-18		Hist1h3i	HIST1H3F	4.03336	3.08e-07	5.68e-06
				RTN4R	1.10052	0.000111911		Celf3	CELF3	2.50885	4.50506e-63		E2f8	E2F8	3.4466	3.1e-07	5.7e-06
				NPM2	1.17773	0.000111911		Pyroxd2	PYROXD2	2.50942	2.55848e-38		Rpa3	RPA3	2.21776	3.11e-07	5.72e-06
				LOC101927420	1.17802	0.000111911		Cmya5	CMYA5	2.51107	7.5248e-05		Ankrd29	ANKRD29	1.97586	3.11e-07	5.72e-06
				CCDC38	1.47504	0.000111911		Lhfpl5	LHFPL5	2.51145	7.51701e-05		Trim14	TRIM14	-1.99107	3.11e-07	5.72e-06
				KSR2	1.50732	0.000111911		Col4a5	COL4A5	-1.03841	5.00866e-15		Synpr	SYNPR	2.61892	3.15e-07	5.77e-06
				LINC00654	1.54417	0.000111911		N4bp2l1	N4BP2L1	-1.23299	5.01587e-15		Prss8	PRSS8	-2.69921	3.15e-07	5.77e-06
				HCRTR1	1.56353	0.000111911		Mgst2	MGST2	-1.61969	5.09849e-15		Slc7a3	SLC7A3	3.00701	3.15e-07	5.78e-06
				MIAT	1.7361	0.000111911		Kcnk6	KCNK6	-1.36784	5.27383e-15		Hist1h2bf	HIST1H2BG	3.86605	3.16e-07	5.78e-06
				BCL2L10	1.77956	0.000111911		Dhtkd1	DHTKD1	2.5122	8.7342e-08		Tnfaip8l1	TNFAIP8L1	3.51558	3.17e-07	5.79e-06
				LINC01748	2.1406	0.000111911		Hp	HP	2.51742	3.45449e-05		Scn2a1	SCN2A	2.11853	3.19e-07	5.83e-06
				LINC01564	1.79643	0.000112136		Inpp5j	INPP5J	2.5175	6.65283e-44		Efhc2	EFHC2	2.30438	3.2e-07	5.83e-06
				LINC02408	2.49433	0.000112298		Sarm1	SARM1	2.52169	1.80337e-06		Elovl6	ELOVL6	2.22349	3.21e-07	5.85e-06
				MIR1224	4.68141	0.000113847		Gne	GNE	2.52314	4.66319e-90		Ano1	ANO1	-4.57927	3.22e-07	5.87e-06
				MIR412	6.28999	0.000113847		Figf	FIGF	-1.98492	7.28914e-15		Inppl1	INPPL1	1.55455	3.25e-07	5.9e-06
				FEZF1	1.56601	0.000116927		Acta1	ACTA1	2.5244	2.63958e-08		Gng4	GNG4	3.90116	3.29e-07	5.97e-06
				FAM163A	2.17511	0.000116927		Fam19a5	FAM19A5	2.52503	5.45417e-05		Rest	REST	-2.26257	3.3e-07	5.98e-06
				SLC7A4	1.57084	0.000117397		Sult4a1	SULT4A1	2.52575	2.45289e-06		Timeless	TIMELESS	2.38499	3.3e-07	5.98e-06
				SHD	2.21889	0.000117397		Calca	CALCA	2.52769	3.60608e-36		Bcl11a	BCL11A	-1.98675	3.31e-07	5.98e-06
				C9orf24	1.33006	0.000117822		Faah	FAAH	2.53463	1.48114e-58		Anln	ANLN	2.10402	3.32e-07	6e-06
				STEAP3-AS1	1.63231	0.000117822		Slc34a1	SLC34A1	-1.88325	8.32856e-15		Rnaseh2a	RNASEH2A	1.1389	3.32e-07	6e-06
				PAK5	2.95482	0.00011788		Sgce	SGCE	-1.3372	8.3819e-15		Dcaf4	DCAF4	-2.25687	3.34e-07	6.03e-06
				SLC7A14	2.88228	0.000120532		Rab26	RAB26	2.53542	1.72457e-13		Prc1	PRC1	4.1037	3.35e-07	6.03e-06
				MYT1L	4.11774	0.000121549		Wnt4	WNT4	-1.30566	8.9989e-15		Gtf2a2	GTF2A2	1.76024	3.35e-07	6.04e-06
				HS3ST6	3.09405	0.000121956		Grasp	GRASP	-1.39856	9.20106e-15		Cdca2	CDCA2	2.64635	3.37e-07	6.06e-06
				LINC01783	1.74672	0.000122683		Tmem229a	TMEM229A	2.55292	5.51748e-05		Catsperd	CATSPERD	-2.01248	3.39e-07	6.09e-06
				TP53TG3	4.59793	0.000123355		Hs3st1	HS3ST1	-1.19914	1.04619e-14		Itpripl1	ITPRIPL1	-2.37855	3.39e-07	6.09e-06
				MIR877	2.90989	0.000124421		Noxa1	NOXA1	2.55589	9.31001e-24		2810417H13Rik	KIAA0101	4.8582	3.39e-07	6.09e-06
				ADAMTS3	-1.7199	0.000124551		Meis3	MEIS3	2.5667	1.53752e-27		Efr3b	EFR3B	1.92807	3.4e-07	6.1e-06
				THRB	-1.14106	0.000124551		Hmga2	HMGA2	-1.72319	1.17308e-14		Hist4h4	HIST1H4B	4.45985	3.42e-07	6.12e-06
				ATRIP	1.0108	0.000124551		Rimklb	RIMKLB	2.56741	2.57702e-06		Igsf8	IGSF8	1.62007	3.43e-07	6.13e-06
				ATRIP-TREX1	1.0108	0.000124551		Fgf12	FGF12	2.57362	4.74032e-05		Nudc	NUDC	1.10567	3.43e-07	6.14e-06
				ASPDH	1.02249	0.000124551		Ppp1r1b	PPP1R1B	2.57922	1.21714e-36		Snrpb	SNRPB	1.36445	3.43e-07	6.14e-06
				E2F8	1.03718	0.000124551		Upb1	UPB1	2.58594	1.75895e-05		Spats2	SPATS2	1.88238	3.44e-07	6.14e-06
				TOX3	1.08264	0.000124551		Kcne3	KCNE3	2.5944	5.37653e-155		Tubb4b	TUBB4B	1.36057	3.48e-07	6.21e-06
				LOC102724301	1.10599	0.000124551		Sv2b	SV2B	2.59643	4.00252e-05		Acat2	ACAT2	1.28175	3.53e-07	6.29e-06
				ZNF165	1.11222	0.000124551		Cd177	CD177	2.59843	4.17902e-05		Rhbdf1	RHBDF1	-2.06361	3.53e-07	6.29e-06
				HOXB3	1.11949	0.000124551		Sh3d19	SH3D19	-1.06777	1.62973e-14		Eva1c	EVA1C	-2.13615	3.55e-07	6.32e-06
				CACTIN-AS1	1.1202	0.000124551		Ngf	NGF	2.60255	1.50589e-07		Parpbp	PARPBP	2.86016	3.57e-07	6.34e-06
				LOC100128568	1.21058	0.000124551		Ptprn2	PTPRN2	2.60369	7.57236e-41		P2rx7	P2RX7	-1.85704	3.57e-07	6.34e-06
				DPY19L2P2	1.251	0.000124551		Lcn2	LCN2	2.61009	3.23032e-05		Snrpd1	SNRPD1	1.63331	3.58e-07	6.35e-06
				GTF2H4	1.28101	0.000124551		Hnf4a	HNF4A	2.61634	9.28186e-12		Strip1	STRIP1	1.29091	3.63e-07	6.43e-06
				ITPKA	1.30277	0.000124551		Syp	SYP	2.61964	3.56999e-20		Xkr4	XKR4	2.75331	3.63e-07	6.43e-06
				CKMT1A	1.39694	0.000124551		Srd5a2	SRD5A2	2.62085	1.67485e-05		Bmp7	BMP7	-3.75736	3.64e-07	6.44e-06
				MACROD2	1.46949	0.000124551		Bhlhb9	BHLHB9	2.6282	2.35827e-05		Lrrc24	LRRC24	2.94785	3.66e-07	6.46e-06
				HOXA2	1.51508	0.000124551		Anxa13	ANXA13	2.632	1.34892e-07		Nyap1	NYAP1	2.0379	3.69e-07	6.51e-06
				C1orf61	1.69964	0.000124551		4933439C10Rik	LOC729810	-1.16926	2.47955e-14		Fyn	FYN	2.26121	3.75e-07	6.6e-06
				CRTAC1	1.75761	0.000124551		Adcy5	ADCY5	2.63351	2.75397e-09		Gjb3	GJB3	-2.58125	3.75e-07	6.6e-06
				ALDH8A1	1.93225	0.000124551		Rnf144a	RNF144A	2.63362	3.08571e-05		Lbr	LBR	1.71704	3.75e-07	6.6e-06
				CSRNP3	2.03059	0.000124551		Ncam1	NCAM1	2.63903	2.2917e-05		Hdac2	HDAC2	1.72127	3.82e-07	6.72e-06
				TRPM5	2.20556	0.000124551		Aifm3	AIFM3	2.64068	4.61986e-09		Melk	MELK	3.46931	3.83e-07	6.72e-06
				C2CD4A	2.35138	0.000124551		Gnaz	GNAZ	2.64483	1.70394e-11		Dap	DAP	-2.12812	3.87e-07	6.79e-06
				LINC02236	1.84489	0.000125455		Tuba1a	TUBA1A	2.64493	7.69091e-179		Reep1	REEP1	1.85345	3.88e-07	6.8e-06
				LINC00278	-1.77239	0.00012592		Lin28b	LIN28B	2.65095	2.59443e-05		Plk1	PLK1	3.28675	3.88e-07	6.8e-06
				LINC01474	1.83973	0.00012592		Ccdc160	CCDC160	2.65478	1.87347e-05		Chn1	CHN1	2.23142	3.91e-07	6.84e-06
				LRP4-AS1	2.45829	0.000127739		Atp2b2	ATP2B2	2.65546	1.93401e-05		Trim7	TRIM7	-2.30863	3.92e-07	6.84e-06
				NTF3	2.023	0.000128248		Glp2r	GLP2R	2.65595	2.51956e-05		Ret	RET	4.11354	4e-07	6.98e-06
				CDH6	1.61111	0.000128707		Prss27	PRSS27	-1.9263	4.35923e-14		Tmco4	TMCO4	-1.509	4.02e-07	7.01e-06
				CGB1	5.47656	0.000130609		Fam46c	FAM46C	2.66919	1.6309e-67		Rbm47	RBM47	-3.62606	4.05e-07	7.07e-06
				KISS1R	1.94187	0.000132702		Gsta2	GSTA2	-2.92298	4.53482e-14		Slc25a14	SLC25A14	1.41374	4.08e-07	7.11e-06
				LINC01152	2.15746	0.000134082		Plxna3	PLXNA3	-1.19922	4.70693e-14		Tyk2	TYK2	-1.22607	4.09e-07	7.12e-06
				MIR200B	1.40353	0.000134161		Trim5	TRIM5	-1.81843	5.0014e-14		Rcor2	RCOR2	2.81632	4.09e-07	7.12e-06
				AKAIN1	1.96288	0.000136628		Gpx6	GPX6	2.67162	2.14697e-05		Nuf2	NUF2	3.49071	4.15e-07	7.2e-06
				LINC01611	3.19715	0.000136628		Fibin	FIBIN	2.67594	2.35806e-17		Notch1	NOTCH1	-2.35565	4.15e-07	7.21e-06
				LOC100134391	3.88564	0.000138317		Nrxn1	NRXN1	-2.2114	5.66959e-14		Zfp367	ZNF367	2.81756	4.19e-07	7.27e-06
				MIR1915HG	1.01301	0.000138481		Fam174b	FAM174B	2.67621	3.59355e-76		Hist1h2bm	HIST1H2BN	4.47563	4.2e-07	7.27e-06
				FLVCR1-DT	1.01538	0.000138481		S100a2	S100A2	-1.36098	6.27896e-14		Kcnq4	KCNQ4	3.22807	4.21e-07	7.29e-06
				SNPH	1.04061	0.000138481		Cecr2	CECR2	2.68692	1.42171e-13		Pcdhgc4	PCDHGC4	2.26035	4.21e-07	7.29e-06
				GJC3	1.0629	0.000138481		Bhlha15	BHLHA15	2.68765	2.90714e-79		Cenpw	CENPW	3.07593	4.22e-07	7.29e-06
				TNFRSF25	1.09149	0.000138481		Areg	AREG	-1.12816	6.60234e-14		Cenpa	CENPA	4.22148	4.24e-07	7.32e-06
				ZDHHC11B	1.14486	0.000138481		Cyp4f17	CYP4F8	-1.01841	6.95358e-14		Ncstn	NCSTN	-1.31335	4.26e-07	7.34e-06
				CA11	1.17202	0.000138481		Cela1	CELA1	2.69097	6.27783e-06		Kif11	KIF11	4.15045	4.26e-07	7.34e-06
				FIGNL2	1.1841	0.000138481		Entpd8	ENTPD8	2.69201	1.38634e-32		Hspa14	HSPA14	1.02627	4.27e-07	7.34e-06
				NPPA	1.22771	0.000138481		Htr6	HTR6	-1.99353	8.96637e-14		Nusap1	NUSAP1	4.56632	4.31e-07	7.39e-06
				ADRA2B	1.2409	0.000138481		Sdr16c6	SDR16C6P	2.6984	1.82916e-05		Tmem205	TMEM205	-1.42658	4.33e-07	7.41e-06
				AMIGO2	1.27028	0.000138481		4930452B06Rik	C3orf67	-1.50659	1.02439e-13		Kcnmb4	KCNMB4	2.20278	4.36e-07	7.47e-06
				GRB14	1.28353	0.000138481		Sgpp2	SGPP2	2.6994	1.14913e-06		Ctps	CTPS1	1.4508	4.38e-07	7.49e-06
				B3GAT2	1.39382	0.000138481		H2-Q10	HLA-A	2.70197	1.18441e-16		Nxph1	NXPH1	2.58704	4.38e-07	7.49e-06
				KCNK12	1.45458	0.000138481		Lhfpl1	LHFPL1	2.70989	3.01703e-15		Klhl5	KLHL5	-1.05588	4.38e-07	7.49e-06
				LRRC37A6P	1.47545	0.000138481		Myo5c	MYO5C	2.71022	1.30013e-143		Nrm	NRM	3.11142	4.44e-07	7.57e-06
				FBXO15	1.49983	0.000138481		Isl2	ISL2	-1.51312	1.24034e-13		Slc18b1	SLC18B1	-2.23915	4.49e-07	7.65e-06
				COL6A6	1.60122	0.000138481		Ppara	PPARA	-2.09871	1.27403e-13		Zc3h12a	ZC3H12A	-1.96923	4.51e-07	7.69e-06
				DRP2	1.94032	0.000138481		Csmd3	CSMD3	2.71148	1.62331e-05		Nxt1	NXT1	1.38805	4.54e-07	7.72e-06
				GUCY1B2	2.07608	0.000138481		Ret	RET	2.71151	1.86074e-07		Fam69b	FAM69B	2.27114	4.56e-07	7.75e-06
				KIRREL3	2.1148	0.000138481		Nipal1	NIPAL1	-1.68186	1.37551e-13		Kcnip2	KCNIP2	2.61918	4.57e-07	7.75e-06
				DSCAM	1.90957	0.000138667		Cdh4	CDH4	2.7134	6.76955e-06		Stat2	STAT2	-1.27693	4.58e-07	7.77e-06
				SOAT2	1.94981	0.000139489		Efcab1	EFCAB1	2.71385	2.01023e-18		Zfp711	ZNF711	2.6634	4.59e-07	7.77e-06
				H2AP	3.12857	0.00013981		Irak3	IRAK3	2.71552	1.01017e-34		Mybl2	MYBL2	2.24007	4.59e-07	7.77e-06
				UCN3	3.91066	0.000139979		Plcxd3	PLCXD3	2.71732	7.33985e-06		Pacsin3	PACSIN3	-1.44512	4.6e-07	7.79e-06
				LOC440910	-2.35287	0.000140368		Adh7	ADH7	-1.79917	1.62873e-13		Zfp422	ZNF22	1.2748	4.62e-07	7.81e-06
				FOXD3-AS1	2.23525	0.000140368		Rtn2	RTN2	2.72142	2.13605e-32		Nlrx1	NLRX1	-2.02641	4.63e-07	7.83e-06
				LOC100996318	-1.8381	0.000140534		1700019D03Rik	C2orf88	2.72308	5.11334e-12		Afap1	AFAP1	-1.74588	4.67e-07	7.89e-06
				LOC102724788	1.77931	0.000140534		Fmo6	FMO6P	2.72376	6.38465e-37		Gm166	C16orf93	-1.57419	4.68e-07	7.89e-06
				SLC22A7	2.52231	0.000140534		Nr1d1	NR1D1	-1.2998	1.75684e-13		Chrnd	CHRND	2.40825	4.68e-07	7.89e-06
				BAALC-AS2	3.35625	0.000141945		Pdgfc	PDGFC	2.72425	7.76913e-72		Tcp11l2	TCP11L2	-1.27312	4.71e-07	7.92e-06
				LINC01562	1.98305	0.000142123		Pcdh17	PCDH17	2.72552	4.93772e-07		Pold1	POLD1	1.42866	4.71e-07	7.92e-06
				ARHGEF7-AS2	1.69379	0.000145172		Pdcd5	PDCD5	-1.58321	1.95828e-13		Ccdc136	CCDC136	3.33888	4.72e-07	7.93e-06
				C9orf135-DT	3.29475	0.000148766		Ppl	PPL	-1.22146	2.02032e-13		Xkr7	XKR7	2.28266	4.74e-07	7.96e-06
				SCARNA10	2.11042	0.00014982		Slmo1	SLMO1	2.73155	6.87383e-06		Fas	FAS	-2.10761	4.75e-07	7.97e-06
				FGF9	3.1399	0.000150129		Cnksr2	CNKSR2	2.73479	1.28442e-05		Mpv17l	MPV17L	2.24447	4.82e-07	8.08e-06
				SLC17A4	1.98336	0.000151364		Ttc28	TTC28	2.73485	2.10446e-37		Skp2	SKP2	1.4156	4.83e-07	8.08e-06
				ENAM	2.23024	0.000152251		Sema6a	SEMA6A	2.735	4.90987e-38		Mtus1	MTUS1	-2.86735	4.84e-07	8.08e-06
				SPSB4	2.26139	0.000152251		Cap2	CAP2	2.73583	7.73946e-60		Hist1h3d	HIST1H3A	4.44221	4.91e-07	8.2e-06
				TEKT3	2.4684	0.000152844		Nptx1	NPTX1	2.73809	6.32492e-30		Hist1h4b	HIST2H4A	3.38958	4.96e-07	8.28e-06
				LRRC10B	1.43142	0.000153379		Tubb2b	TUBB2B	2.74408	2.2463e-18		Ttl	TTL	1.05951	4.97e-07	8.28e-06
				KIF4B	1.03251	0.000153817		Pdzk1ip1	PDZK1IP1	-1.67917	3.51854e-13		Apba2	APBA2	3.19214	5e-07	8.33e-06
				ETV2	1.05092	0.000153817		Sncb	SNCB	2.74668	6.89518e-07		2700081O15Rik	C11orf95	1.05114	5.01e-07	8.33e-06
				NR2F1-AS1	1.06642	0.000153817		Dock6	DOCK6	-1.51163	3.75793e-13		Coro2a	CORO2A	-1.97055	5.02e-07	8.34e-06
				RASL10B	1.06953	0.000153817		Pkd1l3	PKD1L3	-1.46635	3.86242e-13		Nup210	NUP210	2.45693	5.03e-07	8.34e-06
				ADAM22	1.20631	0.000153817		Fat3	FAT3	2.7532	5.38295e-06		Nsmce1	NSMCE1	1.7123	5.03e-07	8.34e-06
				SH2D6	1.2075	0.000153817		Rimkla	RIMKLA	2.75377	4.26334e-06		Mlph	MLPH	-5.6453	5.14e-07	8.52e-06
				GPR37L1	1.29774	0.000153817		Aff3	AFF3	2.75487	2.81938e-09		Ckap2	CKAP2	3.31461	5.17e-07	8.55e-06
				CORT	1.38033	0.000153817		Rgag4	RGAG4	2.75766	5.01631e-11		Misp	MISP	4.52114	5.2e-07	8.59e-06
				PROC	1.43482	0.000153817		Eml3	EML3	-1.01532	4.43508e-13		Gins3	GINS3	1.37641	5.23e-07	8.63e-06
				MTUS2	1.46769	0.000153817		Myh10	MYH10	2.76608	1.85537e-163		Pde6d	PDE6D	1.23479	5.24e-07	8.64e-06
				C1QTNF4	1.60962	0.000153817		Gsto2	GSTO2	-1.48063	4.85081e-13		Lrrc8b	LRRC8B	1.5755	5.35e-07	8.8e-06
				DEUP1	1.9098	0.000153817		Elavl2	ELAVL2	2.77031	2.64398e-12		Agtr1a	AGTR1	-4.32661	5.35e-07	8.8e-06
				CSMD2	2.08582	0.000153817		Lmo7	LMO7	-1.0425	6.60634e-13		Atp2c2	ATP2C2	-3.45815	5.38e-07	8.83e-06
				TMEM163	2.38486	0.000153817		Ncoa4	NCOA4	-1.06656	6.63596e-13		Hist1h3f	HIST2H3A	4.16035	5.43e-07	8.92e-06
				KIAA2012	2.56112	0.000153817		Slc29a4	SLC29A4	2.77127	1.19934e-15		Bub1b	BUB1B	3.44421	5.45e-07	8.94e-06
				SPAG11B	6.78428	0.0001572		Pknox2	PKNOX2	2.77565	6.91384e-08		Tubb3	TUBB3	4.40137	5.45e-07	8.94e-06
				ZAR1	2.14942	0.000159633		Wfdc17	WFDC3	2.78131	8.75554e-06		Kpna2	KPNA2	2.4994	5.48e-07	8.97e-06
				CALCA	3.30644	0.000159653		Slc39a6	SLC39A6	-1.1778	7.15019e-13		Pknox2	PKNOX2	-2.45262	5.49e-07	8.97e-06
				MDC1-AS1	2.51196	0.000164826		Nhsl2	NHSL2	2.78189	5.8387e-06		Rab23	RAB23	1.02265	5.49e-07	8.98e-06
				GHRH	3.2404	0.000164826		Btbd3	BTBD3	-1.52981	7.87637e-13		Phc3	PHC3	-2.80182	5.51e-07	9e-06
				LRFN2	2.52277	0.000165149		Ubd	UBD	2.78939	8.48933e-07		Agtpbp1	AGTPBP1	1.85497	5.52e-07	9e-06
				MEG9	3.13405	0.000165149		Slc13a2	SLC13A2	2.78997	5.76931e-06		Pigr	PIGR	-7.52259	5.57e-07	9.09e-06
				MMP12	1.58941	0.000167132		Slco4c1	SLCO4C1	2.79454	1.71048e-13		Pla2g2c	PLA2G2C	1.35899	5.59e-07	9.11e-06
				LNC-LBCS	2.12678	0.000167324		Rnf150	RNF150	2.79933	7.10339e-62		Adck4	ADCK4	-1.07415	5.67e-07	9.24e-06
				LOC100506885	2.12678	0.000167324		Sh3gl2	SH3GL2	-1.20752	9.08514e-13		Mfsd4	MFSD4	-2.60717	5.68e-07	9.24e-06
				BPIFA1	3.28819	0.000167539		Cda	CDA	-1.32404	1.04326e-12		Coa7	COA7	1.22196	5.73e-07	9.3e-06
				LINC01811	2.52462	0.000167733		Pou3f4	POU3F4	2.80115	7.56215e-06		Syngr2	SYNGR2	-1.09324	5.75e-07	9.32e-06
				PART1	-1.69817	0.000170685		Timp4	TIMP4	2.80254	1.00315e-09		Exoc6	EXOC6	1.22995	5.78e-07	9.37e-06
				PCAT1	-1.54408	0.000170685		Pdia2	PDIA2	2.80629	4.01451e-09		Pole2	POLE2	2.78199	5.79e-07	9.38e-06
				B3GAT1	1.07941	0.000170685		Cd40	CD40	2.81191	1.45088e-08		Cdk4	CDK4	1.31746	5.85e-07	9.47e-06
				RUNDC3B	1.18605	0.000170685		Foxq1	FOXQ1	-1.32794	1.19179e-12		Mis18bp1	MIS18BP1	3.5977	5.86e-07	9.49e-06
				TNFRSF11A	1.21397	0.000170685		Adssl1	ADSSL1	-1.48126	1.2416e-12		Dhrs13	DHRS13	1.37446	5.89e-07	9.52e-06
				ZNF853	1.30638	0.000170685		Ldoc1l	LDOC1L	2.81273	5.74128e-26		Rgmb	RGMB	-1.60895	5.9e-07	9.53e-06
				CLDN9	1.30667	0.000170685		Dlgap1	DLGAP1	-1.06769	1.26893e-12		Slc7a14	SLC7A14	2.69206	5.91e-07	9.53e-06
				CCDC148	1.36392	0.000170685		Tnfrsf18	TNFRSF18	-1.16835	1.30939e-12		Kdm5b	KDM5B	-1.21216	5.93e-07	9.56e-06
				CKMT1B	1.38336	0.000170685		Fbxo2	FBXO2	-2.35124	1.36927e-12		Tmem123	TMEM123	-1.14703	5.94e-07	9.56e-06
				TAS2R10	1.43381	0.000170685		Edn1	EDN1	2.81273	5.55138e-53		Erbb3	ERBB3	-2.97134	5.97e-07	9.61e-06
				FREM1	1.43537	0.000170685		Gpc2	GPC2	-1.0496	1.42767e-12		Plbd2	PLBD2	-1.61749	6e-07	9.65e-06
				STRCP1	1.53476	0.000170685		Plxna2	PLXNA2	-1.05203	1.56927e-12		Sult4a1	SULT4A1	3.57071	6.03e-07	9.7e-06
				CCDC173	1.56489	0.000170685		Lman1l	LMAN1L	2.81622	6.13436e-11		Dync1i1	DYNC1I1	3.34891	6.07e-07	9.76e-06
				C2orf50	1.68374	0.000170685		Resp18	RESP18	2.8165	6.22867e-06		Arhgef18	ARHGEF18	-1.97715	6.08e-07	9.76e-06
				NACAD	1.79593	0.000170685		Hic1	HIC1	2.81847	2.66113e-12		Gstcd	GSTCD	1.02113	6.11e-07	9.8e-06
				GPR39	2.4098	0.000171344		Ntn5	NTN5	2.82024	1.57898e-06		Chtf18	CHTF18	1.69109	6.17e-07	9.89e-06
				MIR6500	4.18617	0.000171344		Selenbp1	SELENBP1	-1.40293	2.07549e-12		Dpyd	DPYD	-2.12777	6.18e-07	9.9e-06
				LINC01117	2.98425	0.000174967		Tbc1d9	TBC1D9	2.82659	2.84117e-55		Tead3	TEAD3	-2.56278	6.19e-07	9.91e-06
				LINC00866	2.21917	0.00017745		Slc16a10	SLC16A10	2.84595	1.79497e-16		Umps	UMPS	2.2564	6.23e-07	9.95e-06
				LINC01470	2.56623	0.00017745		Whrn	DFNB31	-1.08677	2.45889e-12		Pask	PASK	1.68271	6.24e-07	9.96e-06
				SCN1A	2.47986	0.000178956		Gem	GEM	-2.20982	2.60058e-12		Ehf	EHF	-3.13402	6.27e-07	1e-05
				LINC01342	2.3803	0.000181142		Fbxo24	FBXO24	-1.30187	2.64398e-12		Uhrf1bp1l	UHRF1BP1L	-1.22682	6.28e-07	1e-05
				MLIP	2.08084	0.000181832		Flt4	FLT4	2.85821	1.73108e-22		Csad	CSAD	-2.38727	6.32e-07	1.01e-05
				CYP4F8	-1.93171	0.000182248		Mt3	MT3	2.85992	2.89853e-07		Pot1a	POT1	1.66029	6.33e-07	1.01e-05
				HOXC8	1.49401	0.000182248		Mical1	MICAL1	2.86624	1.10374e-15		Habp2	HABP2	-2.16982	6.34e-07	1.01e-05
				FGF14-AS2	1.67099	0.000182248		St8sia6	ST8SIA6	2.87508	1.14403e-52		AI118078	C15orf27	2.00797	6.35e-07	1.01e-05
				LAMB4	1.84422	0.000182248		D930020B18Rik	C12orf56	2.87537	1.51161e-09		Syt12	SYT12	-1.22043	6.36e-07	1.01e-05
				HOXD4	2.20041	0.000182248		Vgf	VGF	2.87683	5.35193e-08		Kcnd3	KCND3	-1.73817	6.36e-07	1.01e-05
				FBLL1	1.54698	0.000182456		Rhbg	RHBG	-2.19415	3.44869e-12		Bend4	BEND4	1.69245	6.39e-07	1.01e-05
				LINC02696	1.71851	0.000182456		Cldn10	CLDN10	2.87853	3.26118e-30		Tbc1d7	TBC1D7	1.19903	6.39e-07	1.01e-05
				HAMP	1.93618	0.000182456		Ero1l	ERO1L	-1.05807	3.69045e-12		Nbeal2	NBEAL2	-1.6967	6.41e-07	1.01e-05
				PNPLA5	2.87179	0.000182892		Trpm3	TRPM3	2.87899	3.77639e-07		Vps13d	VPS13D	-1.11005	6.42e-07	1.02e-05
				STEAP2-AS1	-2.14795	0.000182988		Tcf15	TCF15	2.88041	3.54038e-06		Grip1	GRIP1	2.33855	6.46e-07	1.02e-05
				JAKMIP2-AS1	2.56838	0.000183253		Slc16a12	SLC16A12	2.88046	1.81716e-16		C330027C09Rik	KIAA1524	2.71758	6.5e-07	1.03e-05
				LINC01173	3.28738	0.000183586		Pdzrn4	PDZRN4	-1.83817	4.27919e-12		Zfp36l1	ZFP36L1	-2.85197	6.53e-07	1.03e-05
				LOC101929473	3.25896	0.00018511		Gca	GCA	2.88679	6.7544e-63		Pcdhb16	PCDHB8	2.57129	6.54e-07	1.03e-05
				MIR6806	2.82656	0.000187811		Lrp11	LRP11	2.89137	3.11666e-47		Disp2	DISP2	2.86986	6.55e-07	1.03e-05
				KIAA0087	3.59984	0.000188059		Lmo2	LMO2	2.90258	2.32635e-23		Dapk1	DAPK1	-2.28188	6.58e-07	1.04e-05
				PICSAR	-2.4643	0.000188841		Arhgdig	ARHGDIG	2.90487	3.83186e-23		Synj2	SYNJ2	-2.30116	6.58e-07	1.04e-05
				CCKBR	2.89826	0.000188841		Tspo	TSPO	-1.20578	4.76942e-12		Mdm1	MDM1	1.72075	6.6e-07	1.04e-05
				SLC9A2	-1.22243	0.000189222		Steap4	STEAP4	2.90546	1.0755e-12		Elavl1	ELAVL1	1.04329	6.6e-07	1.04e-05
				LOC100287042	1.01694	0.000189222		Kcnq2	KCNQ2	2.90609	2.84809e-06		Ptprk	PTPRK	-2.6407	6.66e-07	1.04e-05
				PCDHB5	1.05968	0.000189222		Snord64	SNORD64	2.91052	3.46528e-08		Samd1	SAMD1	1.77041	6.7e-07	1.05e-05
				BLM	1.06088	0.000189222		Slit1	SLIT1	2.91771	3.07659e-18		Fam102b	FAM102B	2.16041	6.73e-07	1.05e-05
				AGT	1.08084	0.000189222		Adrbk2	ADRBK2	2.91781	1.42922e-32		Klk1	KLK3	3.66225	6.75e-07	1.06e-05
				DUSP4	1.09163	0.000189222		Prss41	PRSS41	2.91813	2.73533e-07		Trim34b	TRIM6-TRIM34	-1.65245	6.77e-07	1.06e-05
				ZNF540	1.11024	0.000189222		Dok7	DOK7	2.92447	2.18223e-40		Hn1	HN1	2.12879	6.79e-07	1.06e-05
				CCDC81	1.15966	0.000189222		Ankrd33b	ANKRD33B	2.92549	4.25716e-12		Glul	GLUL	-2.42635	6.81e-07	1.06e-05
				LIPG	1.17175	0.000189222		Rnf144b	RNF144B	-1.14717	6.21272e-12		Tnfrsf14	TNFRSF14	-1.34162	6.87e-07	1.07e-05
				ROR2	1.19055	0.000189222		Pgbd5	PGBD5	2.9267	8.24835e-08		Wdr81	WDR81	-1.64702	6.9e-07	1.07e-05
				BEAN1	1.3346	0.000189222		Fam25c	FAM25C	-1.61693	6.68996e-12		Taf9b	TAF9B	1.37362	6.91e-07	1.07e-05
				SLC6A1	1.35535	0.000189222		Pdxk	PDXK	-1.02109	7.41225e-12		Rnf187	RNF187	1.17881	6.92e-07	1.08e-05
				LRRIQ3	1.36531	0.000189222		Fyn	FYN	2.92693	3.36376e-17		Gsg2	GSG2	1.2032	6.93e-07	1.08e-05
				A1BG-AS1	1.39709	0.000189222		Klk13	KLK13	2.9303	2.76487e-07		Il15	IL15	-2.68508	7e-07	1.09e-05
				C1QTNF2	1.44277	0.000189222		Obscn	OBSCN	2.93307	1.23218e-09		Plcl2	PLCL2	2.42993	7.01e-07	1.09e-05
				STRA6	1.46143	0.000189222		Prb1	PRB1	2.93719	2.42764e-06		Smc2	SMC2	3.12213	7.09e-07	1.1e-05
				KIF6	2.19331	0.000189222		Lbp	LBP	2.94312	1.41462e-08		Slc35f5	SLC35F5	-1.21284	7.12e-07	1.1e-05
				SPRY4-AS1	1.76866	0.000190117		Rnf183	RNF183	-1.64555	9.96654e-12		Ska3	SKA3	2.84375	7.25e-07	1.12e-05
				F13B	3.25621	0.000190984		Prrg3	PRRG3	2.94784	2.10367e-06		Oip5	OIP5	2.02597	7.3e-07	1.12e-05
				MMP23A	1.99927	0.000193209		Slc2a5	SLC2A5	2.95412	1.50807e-07		Otub2	OTUB2	1.38181	7.31e-07	1.12e-05
				TDRG1	3.40467	0.000193865		Fndc3a	FNDC3A	-1.03218	1.16911e-11		Scamp5	SCAMP5	1.86261	7.48e-07	1.15e-05
				GCM1	2.30372	0.000194787		Gm7120	C5orf28	2.95601	2.68407e-58		Cenpk	CENPK	2.89975	7.5e-07	1.15e-05
				PCDHB1	2.96047	0.000195142		Serpine2	SERPINE2	-1.5436	1.17504e-11		Epb4.1l1	EPB41L1	-2.31604	7.51e-07	1.15e-05
				VCX	1.67492	0.000197212		Mef2c	MEF2C	2.96248	3.78865e-07		Enkd1	ENKD1	1.74331	7.51e-07	1.15e-05
				CCNA1	3.16768	0.00019745		Cadps2	CADPS2	2.96892	1.56149e-11		Ccnb2	CCNB2	4.2861	7.52e-07	1.15e-05
				TRIM50	1.33675	0.000198642		Rab37	RAB37	2.97456	1.85243e-24		4931429I11Rik	C11orf63	2.31557	7.52e-07	1.15e-05
				SOX2	2.27061	0.000198642		Aqp2	AQP2	2.97983	1.45245e-06		Smarca2	SMARCA2	-1.87609	7.53e-07	1.15e-05
				RGS8	2.5597	0.00019954		P4ha3	P4HA3	2.9822	6.34316e-09		Syne3	SYNE3	1.89742	7.53e-07	1.15e-05
				OTP	4.80063	0.00019954		Dpysl5	DPYSL5	2.98312	1.06598e-22		Gabrb1	GABRB1	1.74852	7.57e-07	1.15e-05
				LINC00485	2.90512	0.000200345		Scin	SCIN	-1.27621	1.30939e-11		Sdc4	SDC4	-2.56709	7.58e-07	1.15e-05
				FABP12	2.67995	0.000201172		Ptprn	PTPRN	2.99111	9.25963e-12		Slfn9	SLFN13	3.4751	7.58e-07	1.15e-05
				LINC01494	1.9916	0.000202599		Pacsin1	PACSIN1	2.99195	1.08235e-19		Trim2	TRIM2	-1.9896	7.59e-07	1.15e-05
				TCERG1L-AS1	2.60856	0.000203025		Atcay	ATCAY	2.99637	3.69129e-07		Lpcat2	LPCAT2	-1.49562	7.61e-07	1.16e-05
				MIR668	3.13044	0.000205666		Rdm1	RDM1	-1.03481	1.50297e-11		Mfsd9	MFSD9	-1.84143	7.62e-07	1.16e-05
				MIR3660	3.68084	0.000205878		Tril	TRIL	2.99978	6.62091e-07		Lrch2	LRCH2	2.23038	7.62e-07	1.16e-05
				TEX101	3.2214	0.000205955		Pvrl3	PVRL3	3.00024	7.41976e-15		Hace1	HACE1	1.80565	7.68e-07	1.16e-05
				LINC00525	1.44466	0.000207227		Ddah1	DDAH1	3.00179	7.97285e-79		B230118H07Rik	C11orf74	-2.40012	7.7e-07	1.17e-05
				CEP152	1.001	0.000209573		Zeb1	ZEB1	3.00453	6.40112e-07		Plk4	PLK4	2.25251	7.7e-07	1.17e-05
				FBXL2	1.01066	0.000209573		Fgfr3	FGFR3	-1.14603	1.68072e-11		Tmem145	TMEM145	1.29315	7.72e-07	1.17e-05
				KRTAP5-1	1.02387	0.000209573		Myh7	MYH7	3.01375	1.52925e-07		Hist1h2ae	HIST1H2AL	3.94243	7.76e-07	1.17e-05
				RGL3	1.03239	0.000209573		Fes	FES	-1.03231	1.73669e-11		Tnfrsf21	TNFRSF21	-2.68857	7.78e-07	1.18e-05
				TFR2	1.05778	0.000209573		Gm14137	C15orf62	-1.2706	1.77163e-11		Ypel2	YPEL2	-1.9228	7.81e-07	1.18e-05
				STK31	1.19127	0.000209573		Hlf	HLF	-2.43155	1.93296e-11		Cntrob	CNTROB	1.80337	7.83e-07	1.18e-05
				DUSP19	1.20793	0.000209573		Pomc	POMC	3.01604	7.81264e-07		Pla2g4f	PLA2G4F	-2.25231	7.84e-07	1.18e-05
				MAOB	1.20951	0.000209573		Ogdhl	OGDHL	3.0214	8.51828e-44		Rnf169	RNF169	-1.11761	7.86e-07	1.18e-05
				SLC4A11	1.46199	0.000209573		Cib3	CIB3	3.02708	1.89545e-17		Stat6	STAT6	-1.41794	7.86e-07	1.18e-05
				LINC00511	1.48733	0.000209573		Tac1	TAC1	3.02725	8.77094e-07		Klhl23	PHOSPHO2-KLHL23	1.53048	7.89e-07	1.19e-05
				LINC00673	1.48733	0.000209573		Gfpt2	GFPT2	3.03293	2.06126e-08		Klhl23	KLHL23	1.53048	7.89e-07	1.19e-05
				SPTB	1.50137	0.000209573		Ooep	OOEP	3.03358	8.2955e-07		Usp46	USP46	-1.1221	8.02e-07	1.21e-05
				BCO2	1.68645	0.000209573		Gjb5	GJB5	-1.2125	2.80271e-11		Cryl1	CRYL1	-1.97279	8.07e-07	1.21e-05
				ESRRB	1.95735	0.000209573		Wnt9a	WNT9A	-1.42213	2.87499e-11		Apbb1	APBB1	2.4905	8.08e-07	1.21e-05
				TAT	2.26309	0.000209573		Tmem212	TMEM212	-3.30504	2.8918e-11		Krt7	KRT7	5.01796	8.09e-07	1.21e-05
				VWC2L-IT1	2.03133	0.000212423		Nup210	NUP210	3.04091	2.59716e-69		Vrk1	VRK1	1.47359	8.09e-07	1.21e-05
				LMO1	2.35495	0.000212696		Pcsk5	PCSK5	3.04483	6.47733e-07		Aqp5	AQP5	-2.53228	8.12e-07	1.21e-05
				TFAP2B	2.97368	0.000212696		Pcdha10	PCDHA10	3.04782	2.1309e-07		Upk1a	UPK1A	-4.88697	8.18e-07	1.22e-05
				ARHGAP40	1.72195	0.000213931		Pip5k1b	PIP5K1B	3.04872	5.05043e-83		Bglap	BGLAP	2.32175	8.23e-07	1.23e-05
				LOC105371083	1.31741	0.000216415		Smad9	SMAD9	3.04892	3.95139e-07		Cdca8	CDCA8	3.83296	8.25e-07	1.23e-05
				MCHR1	1.43806	0.000216415		Cd300a	CD300A	-2.33258	3.77652e-11		Cks2	CKS2	3.09178	8.25e-07	1.23e-05
				GPC5	2.27855	0.000216415		Snord53	SNORD53	3.049	3.6318e-08		Nphp1	NPHP1	1.17822	8.25e-07	1.23e-05
				HCG9	1.36367	0.000216656		Nt5e	NT5E	-2.00823	3.84916e-11		Snx25	SNX25	2.00441	8.26e-07	1.23e-05
				HOXA4	1.48059	0.000216656		Rbms3	RBMS3	-1.60672	3.9301e-11		Map7d2	MAP7D2	2.79737	8.36e-07	1.24e-05
				XCL1	2.22749	0.000216656		Mn1	MN1	3.05256	4.87043e-07		Hs3st4	HS3ST4	2.67254	8.45e-07	1.26e-05
				LINC00867	2.19063	0.000217491		Spaca4	SPACA4	-2.09923	4.87928e-11		Phlda1	PHLDA1	-3.49134	8.45e-07	1.26e-05
				KCNH5	4.81727	0.00022202		Igfbp4	IGFBP4	3.0531	1.9611e-11		Jade3	JADE3	1.58159	8.47e-07	1.26e-05
				SLC16A12	2.19896	0.000223273		Sardh	SARDH	3.06103	7.01953e-17		Nanos1	NANOS1	2.4998	8.52e-07	1.26e-05
				HOXD11	2.61389	0.000226482		2300002M23Rik	C6orf15	3.06314	1.69854e-09		Dlgap5	DLGAP5	3.50936	8.53e-07	1.26e-05
				RPS10-NUDT3	2.86985	0.00023067		Diras2	DIRAS2	-2.17947	5.48022e-11		1600002H07Rik	C16orf59	1.84774	8.57e-07	1.27e-05
				RAPGEF4-AS1	1.93338	0.000231198		Abhd12	ABHD12	-1.06168	5.94104e-11		Sgk1	SGK1	-3.09296	8.57e-07	1.27e-05
				LOC101930275	-1.37158	0.000231896		Zswim5	ZSWIM5	3.07175	1.6053e-18		Emd	EMD	1.03702	8.58e-07	1.27e-05
				CEBPA-DT	-1.3227	0.000231896		Baiap3	BAIAP3	-2.52648	6.12005e-11		Nt5dc2	NT5DC2	3.41693	8.58e-07	1.27e-05
				C15orf41	1.01971	0.000231896		Sv2c	SV2C	3.07263	6.46681e-07		Phf21b	PHF21B	2.7183	8.58e-07	1.27e-05
				MANEA-DT	1.048	0.000231896		Ccdc68	CCDC68	3.07433	7.01922e-32		Shank2	SHANK2	-2.49943	8.61e-07	1.27e-05
				FAXC	1.06942	0.000231896		Gpr35	GPR35	-1.57972	6.65842e-11		Tmem14c	TMEM14C	1.832	8.66e-07	1.28e-05
				CDON	1.06979	0.000231896		Slpi	SLPI	3.0759	9.54468e-34		Itih2	ITIH2	-2.07991	8.67e-07	1.28e-05
				ZNF223	1.07438	0.000231896		Pla1a	PLA1A	3.07651	4.58235e-37		Kcnab2	KCNAB2	2.29119	8.72e-07	1.28e-05
				PIH1D2	1.09212	0.000231896		Tmem163	TMEM163	3.07977	8.51328e-32		Napb	NAPB	2.29498	8.79e-07	1.29e-05
				OVOL3	1.12487	0.000231896		Cacnb2	CACNB2	3.08938	2.76338e-07		4933411K16Rik	C10orf62	-1.72569	8.82e-07	1.3e-05
				HOXB4	1.13991	0.000231896		Slc2a12	SLC2A12	-1.16195	7.68156e-11		Dnajc25	DNAJC25	-1.44818	8.85e-07	1.3e-05
				PRR36	1.14185	0.000231896		Prkd1	PRKD1	3.09991	6.06876e-11		Lrp8	LRP8	1.91154	8.86e-07	1.3e-05
				CLYBL	1.14653	0.000231896		Serpinb8	SERPINB8	-1.47113	7.96414e-11		Pxn	PXN	-1.57579	8.96e-07	1.31e-05
				ZNF774	1.15439	0.000231896		Ckb	CKB	3.10492	1.7778e-21		Ccna2	CCNA2	4.6757	9.03e-07	1.32e-05
				CAPN12	1.19955	0.000231896		Olfm1	OLFM1	3.10514	7.51074e-19		Ssna1	SSNA1	1.12823	9.03e-07	1.32e-05
				SLC5A9	1.2362	0.000231896		Fermt2	FERMT2	3.11005	9.95469e-20		Btbd3	BTBD3	1.96429	9.1e-07	1.33e-05
				RAB9B	1.24175	0.000231896		Slc2a6	SLC2A6	3.11426	7.8621e-24		Adam15	ADAM15	-2.14164	9.15e-07	1.34e-05
				DCDC2	1.42762	0.000231896		Slc2a10	SLC2A10	3.11672	3.77832e-07		Nt5c2	NT5C2	2.02003	9.15e-07	1.34e-05
				HAGLR	1.58697	0.000231896		Erc2	ERC2	3.12399	3.35217e-07		Spata13	SPATA13	-1.91126	9.27e-07	1.35e-05
				NEB	1.67932	0.000231896		Rap1gap2	RAP1GAP2	3.13184	8.59309e-10		Ddx43	DDX43	2.09942	9.29e-07	1.35e-05
				LINC02611	1.98708	0.000231896		Rpl3	RPL3	3.13399	1.09851e-241		Hoxb13	HOXB13	-6.04676	9.3e-07	1.35e-05
				SV2B	2.73277	0.000231896		Tmem211	TMEM211	-2.35883	9.45407e-11		Tle4	TLE4	-1.9259	9.33e-07	1.36e-05
				HHATL	2.06919	0.000234289		Fgl2	FGL2	3.13606	1.58263e-07		Cyp27a1	CYP27A1	-2.34621	9.39e-07	1.36e-05
				LINC01250	1.93551	0.000235153		Acot7	ACOT7	-1.06991	1.00204e-10		Smchd1	SMCHD1	1.28259	9.44e-07	1.37e-05
				GABBR2	2.20184	0.000235153		Dmrta2	DMRTA2	3.14211	1.06383e-18		Scnn1a	SCNN1A	2.52757	9.47e-07	1.37e-05
				PRPH	1.88458	0.000235673		Smpdl3a	SMPDL3A	-1.12549	1.0901e-10		Gpr19	GPR19	1.67449	9.51e-07	1.38e-05
				TUBB8B	2.01293	0.000235673		Cacna1b	CACNA1B	3.14763	8.9883e-12		Wwc2	WWC2	-2.59385	9.64e-07	1.4e-05
				BSND	2.93409	0.000238777		Ace	ACE	3.14852	1.72117e-139		Mb21d1	MB21D1	2.46318	9.7e-07	1.4e-05
				LINC02526	2.2131	0.000239116		Slc16a5	SLC16A5	3.15037	3.44169e-12		Gpr155	GPR155	-3.2423	9.74e-07	1.41e-05
				LOC541473	1.68765	0.000243118		Cdh2	CDH2	3.15234	7.75185e-11		Prr11	PRR11	2.34595	9.77e-07	1.41e-05
				NRG1-IT1	2.83755	0.000243848		Slc9a4	SLC9A4	-1.53436	1.30039e-10		Rgs2	RGS2	-1.91395	9.86e-07	1.42e-05
				BARX1-DT	2.0138	0.000244644		Lingo2	LINGO2	3.15291	1.381e-18		Usp29	USP29	1.28026	9.93e-07	1.43e-05
				VCX2	2.28809	0.000245829		Rundc3b	RUNDC3B	3.15878	1.57281e-12		Entpd6	ENTPD6	-1.45463	9.95e-07	1.43e-05
				AADAC	2.81097	0.000246822		Smad6	SMAD6	-1.42169	1.35952e-10		Rdh1	RDH16	2.12416	9.96e-07	1.43e-05
				GPR12	2.36912	0.000249146		Rec8	REC8	3.16583	1.23122e-214		Rrm1	RRM1	2.76382	1e-06	1.44e-05
				C8orf34-AS1	-2.13274	0.000251712		Stmn3	STMN3	3.16725	2.06933e-07		Fgd2	FGD2	2.11996	1.01e-06	1.45e-05
				HOXC-AS3	2.26413	0.000252344		Pir	PIR	-1.66331	1.48897e-10		Hist1h2ah	HIST1H2AH	4.04587	1.02e-06	1.46e-05
				OR8D2	5.11212	0.000255391		Jakmip2	JAKMIP2	3.16955	1.60796e-08		Abhd14b	ABHD14B	-2.72738	1.02e-06	1.46e-05
				LOC101929536	1.70747	0.000255971		Klf15	KLF15	3.17333	2.83211e-20		Tpk1	TPK1	-1.50702	1.02e-06	1.46e-05
				SLCO1A2	2.3682	0.000255971		Sorbs2	SORBS2	3.18249	2.15247e-60		Gemin6	GEMIN6	2.16195	1.02e-06	1.47e-05
				KCNG1	-1.27397	0.000256359		A830018L16Rik	C8orf34	3.18465	1.71876e-07		Cdc20	CDC20	3.91007	1.02e-06	1.47e-05
				HDX	1.02224	0.000256359		B3galt5	B3GALT5	-1.33939	2.0384e-10		Ncam2	NCAM2	3.35646	1.04e-06	1.48e-05
				SAP30-DT	1.02458	0.000256359		Fmod	FMOD	3.18668	2.29253e-13		Spock1	SPOCK1	2.81541	1.04e-06	1.48e-05
				SPSB3	1.0335	0.000256359		Lrrc3b	LRRC3B	3.1876	1.69324e-07		Fut9	FUT9	-4.56274	1.04e-06	1.49e-05
				KIAA1324L	1.03883	0.000256359		Phf1	PHF1	-1.14252	2.54157e-10		Wnt4	WNT4	-3.28307	1.05e-06	1.5e-05
				NRL	1.08381	0.000256359		Ypel3	YPEL3	-1.10105	2.5759e-10		Wdr35	WDR35	1.17662	1.06e-06	1.51e-05
				STOX1	1.12716	0.000256359		Rgs17	RGS17	3.19478	1.34408e-60		Sqle	SQLE	1.91507	1.07e-06	1.52e-05
				NTN3	1.13904	0.000256359		Pgf	PGF	3.2026	1.46411e-37		Tcf7l2	TCF7L2	-3.20391	1.07e-06	1.52e-05
				AGPAT4	1.15721	0.000256359		Sectm1a	SECTM1	3.20402	5.64669e-15		Slmo2	SLMO2	1.25768	1.08e-06	1.53e-05
				IGSF22	1.18688	0.000256359		Nova2	NOVA2	3.20866	9.98281e-11		Arrb1	ARRB1	-1.6031	1.08e-06	1.53e-05
				F12	1.19229	0.000256359		Mfsd6l	MFSD6L	3.21412	5.12268e-18		Rad54b	RAD54B	1.82261	1.09e-06	1.54e-05
				VSIG8	1.23542	0.000256359		Naip1	NAIP	-1.31386	2.86601e-10		Paqr4	PAQR4	2.23986	1.09e-06	1.55e-05
				FOXD1	1.25591	0.000256359		2200002D01Rik	C19orf33	-1.45729	2.87064e-10		Ppp1r26	PPP1R26	1.60883	1.1e-06	1.55e-05
				KCNMB3	1.2573	0.000256359		Gria2	GRIA2	3.21495	6.03114e-08		H2afy	H2AFY	1.80247	1.12e-06	1.58e-05
				ZNF709	1.37703	0.000256359		Rhoj	RHOJ	3.22549	1.90792e-45		Aff1	AFF1	-1.84427	1.13e-06	1.59e-05
				SIGLEC15	1.50127	0.000256359		Dpysl3	DPYSL3	3.22754	2.54144e-32		Selm	SELM	1.97082	1.13e-06	1.59e-05
				ABCC8	1.59048	0.000256359		Rragb	RRAGB	3.22827	5.04678e-10		E330009J07Rik	KIAA1147	1.19115	1.13e-06	1.59e-05
				PDE6A	2.31038	0.000256359		Crispld2	CRISPLD2	3.23023	2.24709e-12		Tmem198	TMEM198	2.44759	1.14e-06	1.61e-05
				LINC02453	1.17863	0.00025653		BC016579	C3orf52	-1.15366	3.61608e-10		2700029M09Rik	C4orf27	1.68909	1.14e-06	1.61e-05
				KCNK3	1.21865	0.00025653		Piga	PIGA	-1.12309	3.61769e-10		Pms1	PMS1	1.61139	1.16e-06	1.63e-05
				CHRNA2	-1.57182	0.00025681		Dusp1	DUSP1	-1.26607	3.84022e-10		Bub1	BUB1	3.49398	1.16e-06	1.63e-05
				LOC388780	1.12857	0.00025681		Pcdh20	PCDH20	3.23242	1.03755e-07		Tnip2	TNIP2	-1.2648	1.18e-06	1.65e-05
				CHRNA3	1.91191	0.00025681		Rgs10	RGS10	-1.50494	4.66908e-10		Nrip1	NRIP1	-1.58434	1.18e-06	1.65e-05
				SCHIP1	1.9353	0.00025681		Pcolce2	PCOLCE2	-1.53012	4.69159e-10		Eif1ax	EIF1AY	1.08127	1.18e-06	1.65e-05
				LINC01640	3.47872	0.000260119		Doc2b	DOC2B	3.23553	1.63806e-12		Zcchc12	ZCCHC12	3.54058	1.22e-06	1.7e-05
				HMX3	5.35792	0.000260481		Vim	VIM	3.23761	6.64814e-27		Fkbp5	FKBP5	-1.7792	1.22e-06	1.7e-05
				LINC01886	3.79799	0.000266957		Dach2	DACH2	3.24	1.31371e-16		Krt78	KRT78	-2.62246	1.22e-06	1.7e-05
				FGF21	2.81253	0.000267035		Adora2a	ADORA2A	3.2421	1.36718e-10		Mum1	MUM1	1.49453	1.23e-06	1.7e-05
				PABPC1L2B	-1.43746	0.000267192		Aplp1	APLP1	3.24747	1.85046e-65		Hmgcr	HMGCR	1.71811	1.23e-06	1.7e-05
				PDX1	2.27927	0.000267642		Tnfsf15	TNFSF15	-2.07895	5.95832e-10		Susd1	SUSD1	1.69816	1.23e-06	1.71e-05
				CALCB	2.29713	0.000267886		Slc34a2	SLC34A2	3.25183	2.18602e-86		Mapk4	MAPK4	2.01251	1.23e-06	1.71e-05
				GFY	3.18402	0.000269367		Trpc1	TRPC1	-1.36692	6.4455e-10		Naga	NAGA	-1.47323	1.23e-06	1.71e-05
				RTL1	2.73324	0.000269884		Jakmip1	JAKMIP1	3.25931	1.22277e-17		Slc8a1	SLC8A1	2.32972	1.24e-06	1.71e-05
				LINC01580	2.63676	0.000270314		Hmgcs2	HMGCS2	3.27071	3.51764e-08		Tmprss2	TMPRSS2	-4.91786	1.24e-06	1.72e-05
				LOC102725254	2.21164	0.000271163		Nefl	NEFL	3.27441	6.70771e-08		Mrpl28	MRPL28	1.16398	1.25e-06	1.72e-05
				LINC01926	-3.0163	0.000273494		Srrm3	SRRM3	3.27482	7.85818e-10		Pir	PIR	1.64081	1.25e-06	1.73e-05
				GOLGA8IP	1.51961	0.000273925		Nrk	NRK	3.27548	1.79939e-09		Nptx1	NPTX1	3.26549	1.26e-06	1.74e-05
				APELA	-2.89538	0.000274673		Slc6a7	SLC6A7	3.28008	1.39229e-08		Eaf2	EAF2	-2.46684	1.26e-06	1.74e-05
				STRC	2.05104	0.00027941		Hal	HAL	-2.60756	7.50716e-10		Ibtk	IBTK	-1.81195	1.26e-06	1.74e-05
				MAGEA9B	5.12457	0.000281006		BC021891	KIAA1804	3.29091	8.08426e-12		Stac2	STAC2	-1.8039	1.28e-06	1.77e-05
				MSX2	-1.53576	0.000283145		Hpd	HPD	3.29683	5.35702e-08		Phf6	PHF6	1.32566	1.29e-06	1.77e-05
				HSD11B1L	1.01216	0.000283145		Rasl10a	RASL10A	3.29866	4.46467e-19		Gprc5c	GPRC5C	1.37271	1.3e-06	1.78e-05
				TSPAN12	1.01896	0.000283145		Sdpr	SDPR	3.3017	1.21354e-10		Gas2l1	GAS2L1	-1.19432	1.3e-06	1.78e-05
				ID4	1.03767	0.000283145		Inhbb	INHBB	3.30196	9.87563e-37		Apof	APOF	-3.02447	1.3e-06	1.78e-05
				STPG3	1.0572	0.000283145		Ppp1r3a	PPP1R3A	3.30217	1.8995e-08		Ankrd32	ANKRD32	1.95743	1.3e-06	1.78e-05
				FMO5	1.13388	0.000283145		Abcg1	ABCG1	3.30442	2.61879e-63		Hist1h2be	HIST1H2BF	1.96701	1.3e-06	1.79e-05
				C2orf15	1.16085	0.000283145		Sox2ot	SOX2-OT	-1.97116	9.51543e-10		Snap23	SNAP23	-1.6284	1.32e-06	1.81e-05
				VWA5A	1.16713	0.000283145		Slc1a3	SLC1A3	3.30717	2.43089e-08		Syt13	SYT13	2.40911	1.33e-06	1.82e-05
				DGCR5	1.18363	0.000283145		Plac1	PLAC1	3.31083	5.76868e-08		Fgfr2	FGFR2	-2.43064	1.34e-06	1.83e-05
				ATP6V1B1	1.20653	0.000283145		Arl4d	ARL4D	-1.16913	1.03999e-09		Acvr1	ACVR1	1.75223	1.34e-06	1.83e-05
				STAG3L5P-PVRIG2P-PILRB	1.20946	0.000283145		Emb	EMB	3.31114	5.4235e-22		Pdgfd	PDGFD	-2.8909	1.34e-06	1.83e-05
				ZIC2	1.23315	0.000283145		Vwf	VWF	3.31251	5.56751e-45		Tmem50b	TMEM50B	-1.26066	1.35e-06	1.84e-05
				RYR2	1.34287	0.000283145		Pde2a	PDE2A	3.31276	5.12289e-48		Ppil1	PPIL1	1.82553	1.36e-06	1.85e-05
				RET	1.41115	0.000283145		Col6a4	COL6A4P1	-3.08266	1.34978e-09		Ssfa2	SSFA2	-1.6135	1.36e-06	1.85e-05
				ADD2	1.53995	0.000283145		Plcb1	PLCB1	3.31684	1.60328e-27		Ccdc88a	CCDC88A	2.05352	1.36e-06	1.85e-05
				BEST3	1.71641	0.000283145		Dach1	DACH1	3.32047	3.26774e-72		Rcn2	RCN2	-1.65339	1.36e-06	1.85e-05
				ADAMTSL1	1.74242	0.000283145		Mcoln2	MCOLN2	3.32353	8.80408e-10		Cd2ap	CD2AP	-1.06756	1.37e-06	1.86e-05
				TOX	1.88591	0.000283145		Serpina3n	SERPINA3	3.337	1.26819e-21		Gm21637	SPIN2B	-3.07476	1.37e-06	1.86e-05
				LOC101928622	2.79422	0.000288801		Prss35	PRSS35	3.34131	3.74376e-08		Gm21637	SPIN2A	-3.07476	1.37e-06	1.86e-05
				MTNR1B	1.61622	0.000290072		Khnyn	KHNYN	-1.01751	1.4748e-09		Rwdd2a	RWDD2A	1.80568	1.38e-06	1.86e-05
				GDPD2	1.57849	0.00029046		Lbh	LBH	-1.14524	1.48008e-09		Abhd15	ABHD15	2.70048	1.38e-06	1.87e-05
				PROM1	2.45003	0.000291396		Nid2	NID2	3.34194	6.58566e-10		Macrod2	MACROD2	2.3134	1.38e-06	1.87e-05
				MIR548AG2	3.38865	0.000291643		Eef1a2	EEF1A2	3.3422	3.53352e-08		St8sia3	ST8SIA3	2.70041	1.39e-06	1.88e-05
				MIR154	3.81979	0.000291643		Pcdhgb6	PCDHGB6	-1.46853	1.5699e-09		Slc35g2	SLC35G2	2.68328	1.4e-06	1.89e-05
				MIR23B	1.01605	0.000297965		Clip3	CLIP3	3.34428	2.4153e-11		Ano6	ANO6	-2.03679	1.4e-06	1.89e-05
				PRB3	1.84142	0.000297965		Shc2	SHC2	3.34782	2.85464e-09		Lgi4	LGI4	-1.37719	1.42e-06	1.91e-05
				LINC01829	2.56131	0.000298845		Scg5	SCG5	3.3518	2.095e-10		Gen1	GEN1	2.001	1.43e-06	1.93e-05
				C11orf98	1.2455	0.000301816		S100a8	S100A8	3.35197	1.17208e-11		Fam171a1	FAM171A1	2.14184	1.44e-06	1.94e-05
				LOC105372971	3.48939	0.000301977		Gpt	GPT	-1.10944	1.71046e-09		Ncbp1	NCBP1	1.07234	1.45e-06	1.95e-05
				C20orf203	2.64534	0.000303539		Sis	SI	3.36497	2.69287e-08		Plekha1	PLEKHA1	1.76475	1.45e-06	1.95e-05
				CHRDL2	1.06373	0.000303863		Trim67	TRIM67	3.36874	2.26127e-08		Larp7	LARP7	1.05272	1.46e-06	1.96e-05
				GLOD5	1.14618	0.000303863		Ptger4	PTGER4	-1.23296	1.85007e-09		Nkx6-2	NKX6-2	1.07362	1.46e-06	1.96e-05
				CCER2	1.17165	0.000303863		Phyhipl	PHYHIPL	3.3694	1.3201e-10		Bcam	BCAM	1.73807	1.49e-06	2e-05
				GOLGA6B	2.21186	0.000306216		Kcnk4	KCNK4	-1.2572	2.22904e-09		Ube2c	UBE2C	5.04559	1.5e-06	2.01e-05
				NXF2B	5.04613	0.000312151		Atg9b	ATG9B	-1.1722	2.32967e-09		Napepld	NAPEPLD	2.74504	1.5e-06	2.01e-05
				PTGER2	-1.31469	0.000312447		B330016D10Rik	FLJ37453	-1.06233	2.34167e-09		C77080	KIAA1522	-2.30592	1.52e-06	2.04e-05
				PLEKHS1	-1.25262	0.000312447		Actr3b	ACTR3B	3.37503	1.14002e-13		Phtf1	PHTF1	1.4143	1.53e-06	2.05e-05
				FLRT3	1.00423	0.000312447		Kpna2	KPNA2	3.37596	3.03202e-141		Mum1l1	MUM1L1	2.53836	1.54e-06	2.06e-05
				DACT3-AS1	1.03894	0.000312447		Usp53	USP53	-1.23249	2.58203e-09		Plagl2	PLAGL2	-1.51751	1.55e-06	2.07e-05
				LINC02762	1.04428	0.000312447		Rims2	RIMS2	3.37783	3.75141e-146		Cenpl	CENPL	1.99406	1.55e-06	2.07e-05
				C10orf95	1.05531	0.000312447		Ttll6	TTLL6	3.38749	9.14035e-10		Zik1	ZIK1	2.42605	1.55e-06	2.07e-05
				TBILA	1.10009	0.000312447		Alpl	ALPL	3.38911	8.7854e-12		Rab20	RAB20	-1.93378	1.56e-06	2.07e-05
				ULBP1	1.13924	0.000312447		Upp1	UPP1	-1.21072	2.79269e-09		Kank1	KANK1	-1.73735	1.58e-06	2.1e-05
				LOC283710	1.21405	0.000312447		Cxcl9	CXCL9	3.39463	1.60261e-08		Rhbg	RHBG	-1.69656	1.58e-06	2.1e-05
				PMFBP1	1.22473	0.000312447		Pik3ap1	PIK3AP1	3.39937	3.01714e-10		Id4	ID4	4.04444	1.59e-06	2.11e-05
				CIB2	1.23158	0.000312447		Vash1	VASH1	3.40266	5.10699e-17		Wdr60	WDR60	-1.29731	1.59e-06	2.11e-05
				INTS4P1	1.23743	0.000312447		Gabre	GABRE	-2.06551	2.85743e-09		Fndc3a	FNDC3A	-1.14593	1.6e-06	2.12e-05
				AURKC	1.24177	0.000312447		Slc9a7	SLC9A7	3.40433	3.54954e-44		Fam57b	FAM57B	1.41726	1.6e-06	2.12e-05
				BCAN	1.28129	0.000312447		Mansc1	MANSC1	3.40596	1.65002e-91		Lama3	LAMA3	-2.38588	1.61e-06	2.13e-05
				DBH-AS1	1.32259	0.000312447		Calml4	CALML4	3.41614	7.93793e-29		Brca2	BRCA2	1.86238	1.62e-06	2.14e-05
				MAP6	1.43908	0.000312447		Fa2h	FA2H	-1.99301	3.23967e-09		Fem1b	FEM1B	1.21304	1.64e-06	2.16e-05
				RADIL	1.54751	0.000312447		Sftpd	SFTPD	3.41692	5.42079e-14		Zfyve28	ZFYVE28	2.17719	1.64e-06	2.16e-05
				FOXN4	1.55397	0.000312447		Tpt1	TPT1	-1.01295	3.91995e-09		Gm7120	C5orf28	1.48443	1.64e-06	2.16e-05
				FRMPD1	1.59845	0.000312447		St8sia1	ST8SIA1	3.41908	1.62449e-09		Wfdc8	WFDC8	-1.38232	1.65e-06	2.17e-05
				SMOC1	1.59957	0.000312447		Ust	UST	3.4218	1.47145e-32		Hist1h2ag	HIST1H2AB	4.54987	1.66e-06	2.19e-05
				NRG1	2.24743	0.000312447		Kcnj14	KCNJ14	3.42958	2.17636e-10		Hist1h2ak	HIST1H2AA	3.90328	1.67e-06	2.19e-05
				KRTAP5-3	3.04824	0.000312469		Cdyl2	CDYL2	3.43317	8.89918e-25		Klhdc2	KLHDC2	1.36127	1.67e-06	2.19e-05
				C1QL4	1.57971	0.000316703		Pamr1	PAMR1	3.43982	1.16503e-15		Usp11	USP11	2.00689	1.68e-06	2.2e-05
				SLC17A1	2.53134	0.000316703		Klf12	KLF12	3.44673	7.82612e-21		Tube1	TUBE1	3.55418	1.68e-06	2.21e-05
				CTSLP2	1.22446	0.000320776		Gdap1	GDAP1	3.4476	1.96646e-18		Rfc1	RFC1	1.0072	1.69e-06	2.21e-05
				NEUROG3	3.28335	0.000324388		Lrrc4	LRRC4	3.44798	2.1157e-17		Senp1	SENP1	1.0669	1.69e-06	2.21e-05
				CDH18	2.94593	0.000324603		Dsg3	DSG3	-1.32588	5.93708e-09		Cdc14b	CDC14B	1.80301	1.69e-06	2.21e-05
				GSTA3	-2.7816	0.000324997		Svop	SVOP	3.44884	9.02178e-10		Ctnnbip1	CTNNBIP1	1.39994	1.71e-06	2.24e-05
				FMN2	2.83481	0.00032638		Lin28a	LIN28A	3.4553	8.69528e-09		Nudt21	NUDT21	1.5801	1.72e-06	2.24e-05
				MDP1	1.76965	0.000329266		Il15	IL15	3.45611	1.61205e-29		Dgkk	DGKK	2.30382	1.75e-06	2.28e-05
				ALG1L	1.16099	0.000329961		Cyp4f39	CYP4F22	-2.48957	7.46453e-09		Trove2	TROVE2	2.3373	1.75e-06	2.28e-05
				LOC100129175	1.53964	0.000329961		Exph5	EXPH5	-1.15353	7.76997e-09		Ell3	ELL3	2.16403	1.75e-06	2.28e-05
				POMC	2.91336	0.000329961		Ddo	DDO	3.45709	3.17168e-10		Kifc3	KIFC3	-2.1805	1.76e-06	2.28e-05
				SPATA42	2.67029	0.000330034		Rictor	RICTOR	-1.02322	8.55273e-09		Gpr85	GPR85	1.99422	1.76e-06	2.28e-05
				UPK3A	-1.71685	0.000330309		Slc10a2	SLC10A2	3.46273	1.39567e-11		Cep89	CEP89	1.3582	1.76e-06	2.29e-05
				ABCG5	2.47014	0.000330309		Zfp783	LOC155060	3.46535	1.22768e-25		Ifnlr1	IFNLR1	-1.33199	1.77e-06	2.29e-05
				BVES-AS1	2.76218	0.000332315		Hsbp1l1	HSBP1L1	3.46669	4.51662e-30		Sp5	SP5	-2.37844	1.77e-06	2.3e-05
				CEACAM7	1.80131	0.000332326		Mmp3	MMP3	3.47009	3.58307e-13		Mreg	MREG	3.30773	1.78e-06	2.3e-05
				KRTAP10-11	3.58528	0.000332787		Rasgrp4	RASGRP4	-1.03221	1.14116e-08		Copb2	COPB2	-1.00022	1.78e-06	2.3e-05
				NR0B1	5.33499	0.000336932		Tmie	TMIE	-1.4654	1.38695e-08		1110004E09Rik	C21orf59	1.29729	1.79e-06	2.32e-05
				MIR429	1.13685	0.000338497		Cyfip2	CYFIP2	3.47255	4.27196e-39		Lhfpl1	LHFPL1	-2.00411	1.79e-06	2.32e-05
				HSD17B3-AS1	2.26682	0.000338497		Sema4c	SEMA4C	-1.06322	1.39979e-08		Rph3al	RPH3AL	1.69967	1.8e-06	2.32e-05
				RPS4Y2	-3.82023	0.000341045		Bicc1	BICC1	3.47758	5.54302e-09		Trip13	TRIP13	1.90527	1.8e-06	2.32e-05
				A2ML1	-2.50602	0.000344475		Xkr4	XKR4	3.47808	5.9588e-09		Dmrt2	DMRT2	3.27947	1.81e-06	2.33e-05
				SOWAHA	1.02178	0.000344475		Cck	CCK	3.48676	5.46684e-09		Ctnnd1	CTNND1	-1.23758	1.81e-06	2.34e-05
				DAAM2-AS1	1.07232	0.000344475		Cdh17	CDH17	3.49155	3.53604e-21		Ang	ANG	-3.34392	1.82e-06	2.34e-05
				KHDC1	1.13323	0.000344475		Syt5	SYT5	3.49829	9.22967e-11		Cacna1a	CACNA1A	2.47084	1.82e-06	2.34e-05
				RSPH10B	1.15717	0.000344475		Pclo	PCLO	3.50058	5.63802e-71		Agmo	AGMO	-1.67861	1.82e-06	2.35e-05
				UCP3	1.20081	0.000344475		Gucy2g	GUCY2GP	-1.14993	1.61144e-08		Acat1	ACAT1	1.4419	1.83e-06	2.36e-05
				ZNF23	1.23307	0.000344475		Mrc1	MRC1	3.51155	8.30487e-20		Ngef	NGEF	-1.63943	1.84e-06	2.36e-05
				MST1R	1.2847	0.000344475		Tet1	TET1	3.51462	4.21685e-39		Pcyt1b	PCYT1B	2.70405	1.84e-06	2.37e-05
				HS3ST1	1.36135	0.000344475		Adra2a	ADRA2A	3.53058	9.70446e-19		Sft2d1	SFT2D1	-1.1474	1.86e-06	2.38e-05
				SARDH	1.43562	0.000344475		Pgap1	PGAP1	-1.00642	1.84159e-08		Decr2	DECR2	-1.01709	1.87e-06	2.39e-05
				IGSF10	1.46587	0.000344475		Armcx2	ARMCX2	3.53201	2.82555e-09		Pvrl4	PVRL4	-1.35078	1.87e-06	2.4e-05
				PHACTR3	1.48201	0.000344475		Lpo	LPO	-1.7084	1.91177e-08		Pafah2	PAFAH2	-1.08944	1.88e-06	2.4e-05
				BUB1B-PAK6	1.53347	0.000344475		C2cd4c	C2CD4C	3.5354	3.11516e-09		Def6	DEF6	-2.01802	1.88e-06	2.4e-05
				PAK6	1.53347	0.000344475		Gria3	GRIA3	3.53714	4.7109e-17		Lrrc16b	LRRC16B	2.88886	1.89e-06	2.41e-05
				SULT4A1	1.99287	0.000344475		Foxa3	FOXA3	3.56101	1.46581e-11		Sipa1l1	SIPA1L1	-1.47935	1.89e-06	2.41e-05
				OVOS2	2.52061	0.000344475		Rab6b	RAB6B	3.57171	1.91395e-10		Casc5	CASC5	3.49254	1.9e-06	2.42e-05
				C1orf127	3.27002	0.000344475		Shisa2	SHISA2	3.57254	7.93412e-100		Foxm1	FOXM1	2.49835	1.91e-06	2.43e-05
				SNORD51	1.83128	0.00034496		Hes2	HES2	-2.87156	2.19964e-08		Slc19a2	SLC19A2	-1.56404	1.91e-06	2.43e-05
				CASC17	3.17283	0.00034496		Tead2	TEAD2	3.57535	9.97744e-37		Espl1	ESPL1	2.07704	1.96e-06	2.49e-05
				LOC158434	1.6388	0.000345288		Vsig10l	VSIG10L	-1.33193	2.23692e-08		Crlf2	CRLF2	-1.59204	1.98e-06	2.52e-05
				RTP2	4.55874	0.000346507		Fmo1	FMO1	3.5769	1.22008e-17		Pcdh10	PCDH10	3.4111	1.99e-06	2.52e-05
				GLRA4	3.00698	0.000348113		Myom2	MYOM2	3.57703	3.9469e-17		Kcnh2	KCNH2	2.97017	1.99e-06	2.52e-05
				CPA2	2.68227	0.000352946		Asb11	ASB11	-2.36287	2.29089e-08		Tmed8	TMED8	1.30268	2e-06	2.53e-05
				GRIK3	1.83667	0.000357777		Chd5	CHD5	-1.42232	2.3553e-08		Cenpn	CENPN	2.64467	2e-06	2.53e-05
				PRSS3	1.13507	0.000358524		Klk10	KLK10	-2.00913	2.38064e-08		Ldoc1l	LDOC1L	1.54896	2e-06	2.54e-05
				LOC105371592	1.51034	0.000358524		Npbwr1	NPBWR1	-2.88662	2.38363e-08		Lrfn4	LRFN4	2.06577	2.02e-06	2.55e-05
				TYMSOS	1.52895	0.000358524		Adamts17	ADAMTS17	3.5825	8.03204e-43		Nudt5	NUDT5	1.17377	2.02e-06	2.56e-05
				DNMBP-AS1	-1.3349	0.000358898		Brsk1	BRSK1	3.58259	9.82569e-15		Ruvbl2	RUVBL2	1.08727	2.03e-06	2.56e-05
				LLPH-DT	1.04098	0.000358898		Ubxn10	UBXN10	3.5865	1.26962e-10		Lhx2	LHX2	1.69985	2.03e-06	2.56e-05
				TMEM249	1.16644	0.000358898		Gnrh1	GNRH1	-1.73269	2.82864e-08		Baiap2	BAIAP2	-1.88124	2.03e-06	2.56e-05
				ADGRF2	2.85135	0.000361418		Ager	AGER	-1.02412	2.98063e-08		Dpy30	DPY30	1.16728	2.03e-06	2.57e-05
				LINC02763	2.86413	0.000363471		Fbxl16	FBXL16	3.58735	4.67736e-36		Rxra	RXRA	-1.49436	2.04e-06	2.57e-05
				LOC105370616	2.30383	0.000367753		Gm128	C1orf56	-2.48691	3.07199e-08		Ints12	INTS12	1.2576	2.04e-06	2.57e-05
				DKFZP434H168	2.36967	0.000367753		Hipk4	HIPK4	-1.37058	3.2797e-08		Klf3	KLF3	-1.62442	2.04e-06	2.57e-05
				LINC02027	2.78523	0.000367753		Cntfr	CNTFR	3.59146	6.53247e-10		Rfx3	RFX3	2.08949	2.05e-06	2.58e-05
				LOC105375743	1.98092	0.000371441		Lmcd1	LMCD1	3.59386	1.45073e-09		Epg5	EPG5	-1.53841	2.07e-06	2.6e-05
				ZNF705E	1.50734	0.000372883		Nap1l2	NAP1L2	3.59629	2.6532e-18		Cacna2d3	CACNA2D3	4.47882	2.07e-06	2.6e-05
				MIR770	2.98981	0.000376726		Krt79	KRT79	3.61642	1.60608e-77		Lmo4	LMO4	1.91136	2.08e-06	2.61e-05
				SLC7A13	-2.46929	0.000376847		1110032F04Rik	C3orf80	3.61737	5.74896e-10		Smim14	SMIM14	-2.12885	2.1e-06	2.63e-05
				COLEC12	-1.29335	0.000379451		Kcnk3	KCNK3	3.62523	4.24031e-10		Nup93	NUP93	1.24214	2.1e-06	2.63e-05
				RAB4B	1.00789	0.000379451		Gm7173	CXorf22	3.63313	2.61123e-10		Kctd1	KCTD1	-2.1412	2.11e-06	2.65e-05
				CDCA2	1.01402	0.000379451		Tubb3	TUBB3	3.63385	1.39367e-23		Tesk2	TESK2	-2.86959	2.12e-06	2.65e-05
				MEIOC	1.07182	0.000379451		Kank1	KANK1	-1.41973	3.84254e-08		Fmn2	FMN2	2.2061	2.12e-06	2.65e-05
				EPHA10	1.10287	0.000379451		Sspo	SSPO	-1.5785	3.8584e-08		Gpx3	GPX3	-3.28735	2.12e-06	2.65e-05
				JAKMIP1	1.14359	0.000379451		Scamp5	SCAMP5	3.63537	2.1176e-115		E130309D14Rik	LOC101928991	1.83989	2.12e-06	2.65e-05
				BFSP1	1.36069	0.000379451		Cntnap2	CNTNAP2	3.63844	8.78116e-13		Grk4	GRK4	-1.54696	2.13e-06	2.66e-05
				CFAP74	1.61814	0.000379451		Trpc4	TRPC4	3.64423	6.59378e-10		Ccbe1	CCBE1	-3.00924	2.13e-06	2.66e-05
				TRIM72	2.75897	0.000379451		Ffar2	FFAR2	3.64623	5.9873e-41		Nsmce4a	NSMCE4A	1.83011	2.14e-06	2.67e-05
				HDGFL1	2.12452	0.000382065		Calcrl	CALCRL	-2.02593	5.31685e-08		Capn8	CAPN8	-1.50657	2.14e-06	2.67e-05
				LRRC10	3.25875	0.000382065		Ddc	DDC	3.64954	2.97857e-10		Sptlc3	SPTLC3	-2.76117	2.14e-06	2.67e-05
				LINC01122	3.2901	0.00038359		Muc4	MUC4	3.65316	5.48782e-213		Ly75	LY75	-2.09176	2.16e-06	2.69e-05
				MGAT4C	4.06667	0.000383851		Vcan	VCAN	3.65339	5.97976e-65		Onecut1	ONECUT1	1.27868	2.17e-06	2.7e-05
				KLHL14	2.38024	0.000389386		Galnt5	GALNT5	3.6551	4.19379e-17		Cep76	CEP76	1.30592	2.17e-06	2.7e-05
				LINC02716	1.50027	0.000392506		C530008M17Rik	KIAA1211	3.65822	1.12729e-17		Pcdhb15	PCDHB7	1.27504	2.18e-06	2.71e-05
				SLC17A8	2.39924	0.000392506		Tox3	TOX3	3.66573	3.29153e-14		Pde7b	PDE7B	-1.45091	2.2e-06	2.73e-05
				ITPRID1	3.79753	0.000392506		Numbl	NUMBL	-1.04873	6.45149e-08		Ift57	IFT57	2.27107	2.2e-06	2.73e-05
				GRP	4.09128	0.000392891		Ano3	ANO3	3.67033	4.68471e-58		Gpr142	GPR142	1.72159	2.24e-06	2.78e-05
				KRT72	-2.57849	0.000394752		Rsph1	RSPH1	-1.1412	6.56288e-08		Tmem196	TMEM196	1.56934	2.24e-06	2.78e-05
				ISL1	2.10364	0.000394752		Hey1	HEY1	3.67446	1.01983e-10		L3mbtl3	L3MBTL3	-1.15915	2.27e-06	2.81e-05
				PROKR1	2.52117	0.000394752		Gsta3	GSTA3	-1.09337	6.90215e-08		Map6	MAP6	1.49292	2.29e-06	2.83e-05
				LINC02487	1.7748	0.000400048		Tmem130	TMEM130	3.68372	1.34949e-11		Slc16a2	SLC16A2	-1.7972	2.3e-06	2.84e-05
				LINC00683	3.60548	0.000405591		Pkd2l1	PKD2L1	3.68687	2.55707e-32		Carkd	CARKD	-1.61851	2.3e-06	2.84e-05
				LINC00908	3.60548	0.000405591		Ugt2b34	UGT2B10	3.69327	2.49134e-198		Adamdec1	ADAMDEC1	-2.06329	2.31e-06	2.84e-05
				MEIOB	1.55865	0.000406148		Itih2	ITIH2	3.70166	3.4629e-73		Lrp3	LRP3	1.95836	2.31e-06	2.85e-05
				ASCL5	1.60814	0.000406148		Cxcl2	CXCL2	3.70786	2.52544e-115		Sac3d1	SAC3D1	1.13251	2.32e-06	2.86e-05
				LOC105372068	2.43572	0.000407494		Cacna1a	CACNA1A	3.71537	1.63729e-84		Galnt9	GALNT9	3.0045	2.32e-06	2.86e-05
				LOC105369921	1.57261	0.00040957		Lrriq1	LRRIQ1	3.71698	1.20203e-11		Ace	ACE	-3.0456	2.32e-06	2.86e-05
				LOC100144595	2.97456	0.000411323		Abcg2	ABCG2	3.72148	1.15308e-60		Nagpa	NAGPA	-1.24854	2.35e-06	2.89e-05
				CGA	3.38834	0.000411323		Klf4	KLF4	-1.1671	8.61928e-08		Rhoq	RHOQ	-1.13199	2.35e-06	2.89e-05
				LOC102724450	1.04689	0.000415298		Ablim1	ABLIM1	-1.00648	8.61928e-08		Ncaph	NCAPH	1.46538	2.36e-06	2.9e-05
				C8orf34	-1.55941	0.000417615		Adcy1	ADCY1	3.72808	4.88286e-11		Slc36a4	SLC36A4	1.15156	2.37e-06	2.91e-05
				POLR2J4	1.0284	0.000417615		Slc8a1	SLC8A1	3.72938	1.8331e-17		Trim11	TRIM11	-1.34943	2.39e-06	2.93e-05
				PBX4	1.02995	0.000417615		Zcchc5	ZCCHC5	3.7339	3.12954e-21		Gyg	GYG1	2.19338	2.4e-06	2.93e-05
				ACAD11	1.03502	0.000417615		Bcam	BCAM	-1.19679	9.97509e-08		Arnt2	ARNT2	2.5255	2.41e-06	2.95e-05
				PPM1N	1.08947	0.000417615		Kcnk7	KCNK7	-1.55992	1.00495e-07		Cspg5	CSPG5	1.48125	2.44e-06	2.98e-05
				NME9	1.09525	0.000417615		Igdcc4	IGDCC4	3.73396	1.41824e-46		Sorbs2	SORBS2	-1.65233	2.44e-06	2.98e-05
				RPP38-DT	1.22027	0.000417615		Cyp2j6	CYP2J2	-1.20629	1.02118e-07		Fam155a	FAM155A	2.90945	2.45e-06	2.98e-05
				ADAMTS6	1.22917	0.000417615		Ror1	ROR1	3.74302	1.13355e-11		Ulbp1	ULBP1	3.42571	2.45e-06	2.99e-05
				CCDC144NL-AS1	1.2338	0.000417615		Slc5a8	SLC5A8	3.7437	1.60645e-52		Zbtb42	ZBTB42	-1.93872	2.46e-06	3e-05
				LOC339260	1.2338	0.000417615		Dync1i1	DYNC1I1	3.74752	1.6725e-30		Syt5	SYT5	3.17905	2.46e-06	3e-05
				EPHB1	1.31468	0.000417615		Spdef	SPDEF	3.74823	7.21498e-81		Msra	MSRA	-1.29091	2.46e-06	3e-05
				NPAS3	1.61001	0.000417615		Msx1	MSX1	-3.11035	1.34651e-07		Arhgef10	ARHGEF10	-1.305	2.47e-06	3.01e-05
				EFCAB8	1.68699	0.000417615		Onecut2	ONECUT2	3.74839	2.03757e-12		Nfil3	NFIL3	-1.86981	2.48e-06	3.01e-05
				HSD17B13	2.1828	0.000417615		Ccdc39	CCDC39	-1.07178	1.36922e-07		Arhgap28	ARHGAP28	-3.29657	2.48e-06	3.01e-05
				LRRC74B	2.8784	0.000420424		Cadm2	CADM2	3.75087	1.38837e-10		Orc2	ORC2	1.11408	2.52e-06	3.05e-05
				SNHG28	2.39609	0.000420843		Mrgprb2	MRGPRX1	-3.21705	1.47187e-07		Adamts18	ADAMTS18	1.47709	2.53e-06	3.06e-05
				KCNS2	1.70225	0.000422717		Eps8l3	EPS8L3	3.75857	3.77785e-11		Hist1h4a	HIST2H4B	3.84283	2.53e-06	3.06e-05
				EPHA8	2.14512	0.000422717		Dock8	DOCK8	3.76047	8.85104e-37		Nup54	NUP54	1.41225	2.53e-06	3.06e-05
				MIR302D	2.53829	0.000426082		Aatk	AATK	3.77135	2.72216e-11		Pbk	PBK	4.42507	2.53e-06	3.06e-05
				LINC00501	1.66445	0.00042691		Xylt1	XYLT1	3.77564	8.32735e-34		Cenpi	CENPI	2.79055	2.56e-06	3.09e-05
				POU4F3	3.01312	0.00042691		Osbpl6	OSBPL6	3.78205	3.74176e-95		Slc34a2	SLC34A2	-3.14676	2.56e-06	3.09e-05
				COLEC10	2.48019	0.000428582		Pdzd7	PDZD7	-1.77669	1.53575e-07		Lrrc8c	LRRC8C	1.45584	2.56e-06	3.1e-05
				SATL1	2.47169	0.000430616		Ogt	OGT	-1.00416	1.53614e-07		Zfp608	ZNF608	1.19111	2.57e-06	3.1e-05
				MIR6719	1.14803	0.000441079		Chrnd	CHRND	3.7877	8.71402e-11		Pbx3	PBX3	1.97017	2.57e-06	3.1e-05
				ARHGEF2-AS1	1.38542	0.000441079		Krtap3-2	KRTAP3-2	-2.30999	1.58086e-07		Eri1	ERI1	1.82533	2.58e-06	3.11e-05
				CACNA1S	3.03876	0.000441079		Hdac9	HDAC9	3.79757	4.58989e-12		Osgin1	OSGIN1	-3.04196	2.59e-06	3.12e-05
				LINC00460	2.89997	0.000441166		Prlr	PRLR	3.79781	7.69917e-15		Cit	CIT	2.3527	2.59e-06	3.12e-05
				LINC02003	1.38987	0.000444352		Bend7	BEND7	3.80191	5.00722e-12		Snx13	SNX13	-1.1496	2.61e-06	3.14e-05
				C17orf50	1.52773	0.000446494		Nsg2	HMP19	3.81006	7.32569e-11		Rbms2	RBMS2	-1.5204	2.61e-06	3.14e-05
				CNGA3	2.03625	0.000447172		5031414D18Rik	KIAA0226L	-1.43853	1.7288e-07		Snx24	SNX24	-1.26148	2.64e-06	3.17e-05
				NMUR2	3.05442	0.000447172		Lrrc66	LRRC66	-2.04749	1.79643e-07		Pde8a	PDE8A	1.46523	2.64e-06	3.17e-05
				H2BC1	2.22054	0.000450469		Foxd2	FOXD2	3.81037	9.29683e-20		Dusp16	DUSP16	1.47437	2.65e-06	3.17e-05
				PLA2G12B	2.64582	0.000452478		Fsd1l	FSD1L	3.8139	6.336e-162		Rimkla	RIMKLA	1.52869	2.65e-06	3.17e-05
				LINC02072	2.31011	0.000456237		Sez6l2	SEZ6L2	3.82253	3.72619e-42		Inadl	INADL	-1.77411	2.65e-06	3.17e-05
				LINC02073	2.31011	0.000456237		Amot	AMOT	3.84847	1.05948e-69		Rec8	REC8	-3.80658	2.65e-06	3.17e-05
				LINC00616	3.13533	0.000457674		Acss3	ACSS3	3.85466	3.18299e-11		Pard3b	PARD3B	-1.68796	2.67e-06	3.19e-05
				LYPD1	1.78243	0.000457773		Adamts13	ADAMTS13	-1.16049	2.04161e-07		Agk	AGK	1.01079	2.68e-06	3.2e-05
				ARHGAP19-SLIT1	1.75062	0.000458696		Scube1	SCUBE1	3.85545	3.52435e-11		Sowaha	SOWAHA	-1.00615	2.7e-06	3.22e-05
				SYN3	2.70927	0.000458696		Cd74	CD74	3.85796	7.4923e-40		Pcdhb17	PCDHB16	2.26386	2.71e-06	3.23e-05
				GRK1	3.0373	0.000458696		Mfng	MFNG	3.86025	2.94981e-12		Atp2a3	ATP2A3	2.84692	2.72e-06	3.24e-05
				KCNK17	2.02736	0.000459159		Zfp618	ZNF618	3.86091	1.84953e-45		Trpv4	TRPV4	-1.53411	2.74e-06	3.25e-05
				ALDH3B2	-1.20022	0.000459221		Slc12a8	SLC12A8	3.86706	8.51716e-11		Tmem107	TMEM107	1.81021	2.75e-06	3.27e-05
				MAGIX	1.00436	0.000459221		Dpp6	DPP6	3.86924	2.93208e-11		Hist2h2ab	HIST2H2AB	2.04502	2.75e-06	3.27e-05
				RGPD5	1.01136	0.000459221		1700016C15Rik	C1orf100	-2.13244	2.48529e-07		Map9	MAP9	2.27057	2.76e-06	3.28e-05
				GALNT14	1.058	0.000459221		Rassf2	RASSF2	3.87158	9.59297e-16		Cnksr3	CNKSR3	-2.11593	2.77e-06	3.29e-05
				CEP83-DT	1.12183	0.000459221		Ceacam19	CEACAM19	-1.34306	2.53468e-07		Pcdha9	PCDHA10	1.01843	2.78e-06	3.29e-05
				TMEM240	1.14653	0.000459221		Fmo5	FMO5	-1.27817	2.55945e-07		Ctnna2	CTNNA2	3.01966	2.79e-06	3.3e-05
				LOC100130691	1.21407	0.000459221		Ptprv	PTPRVP	3.87257	6.09362e-16		Nup43	NUP43	1.39933	2.8e-06	3.32e-05
				ZNF711	1.24853	0.000459221		Fndc5	FNDC5	3.87292	5.42348e-12		Tmem121	TMEM121	2.901	2.81e-06	3.33e-05
				SLC38A11	1.31498	0.000459221		Mgp	MGP	-2.08737	2.74149e-07		9930012K11Rik	C8orf58	-1.58755	2.81e-06	3.33e-05
				ASGR1	1.3578	0.000459221		Shisa7	SHISA7	3.87349	1.2946e-17		Fcho1	FCHO1	1.37186	2.82e-06	3.33e-05
				PTPRD	1.38913	0.000459221		Oprd1	OPRD1	3.87569	6.03244e-14		Tspan1	TSPAN1	-1.68506	2.84e-06	3.35e-05
				TTLL13P	1.42939	0.000459221		Nos2	NOS2	3.8794	4.72602e-126		Rab43	RAB43	-1.21492	2.85e-06	3.36e-05
				TMEM191C	1.828	0.000459221		Csf1r	CSF1R	3.88245	6.38449e-14		Cbs	CBS	-3.31096	2.85e-06	3.36e-05
				SLC18A3	3.1959	0.000460528		Gdap1l1	GDAP1L1	3.88833	1.59796e-23		Cbs	LOC102724560	-3.31096	2.85e-06	3.36e-05
				H2AC1	2.13237	0.000462673		Dbp	DBP	-1.39725	2.98399e-07		Shcbp1	SHCBP1	3.50232	2.88e-06	3.39e-05
				UTS2R	1.50305	0.000462751		Pcdhgb2	PCDHGB2	-1.84967	3.05994e-07		Bard1	BARD1	2.24648	2.9e-06	3.41e-05
				OR8G5	2.35691	0.000466418		Dclk1	DCLK1	3.89313	5.04746e-12		Tmem178	TMEM178A	2.91159	2.92e-06	3.44e-05
				ACOT12	2.81553	0.000472815		Krt80	KRT80	-1.07584	3.33361e-07		Gm13251	ZNF616	-1.4592	2.93e-06	3.45e-05
				GBX2	2.55191	0.000478299		Fabp6	FABP6	-1.4151	3.34914e-07		Ndc1	NDC1	1.70936	2.94e-06	3.45e-05
				LMO7DN	1.91885	0.000485657		Sbk2	SBK2	3.89842	4.71216e-12		Fam174a	FAM174A	1.8368	2.94e-06	3.45e-05
				AHSG	2.5723	0.000488986		Dapl1	DAPL1	-1.15899	3.444e-07		Foxa1	FOXA1	-2.1155	2.96e-06	3.47e-05
				KRTAP20-4	4.89653	0.000492037		Kcnq5	KCNQ5	3.90603	1.49889e-45		Cdkn2c	CDKN2C	2.94118	2.96e-06	3.47e-05
				LINC01637	1.22859	0.000497518		Mpp3	MPP3	3.90764	8.913e-42		Rasal1	RASAL1	-1.66064	2.99e-06	3.5e-05
				VAT1L	2.16639	0.000497518		Cmah	CMAHP	3.90899	2.78645e-12		Wif1	WIF1	-3.78577	2.99e-06	3.5e-05
				BRWD1-AS1	1.01362	0.000498013		Gpc6	GPC6	3.91182	4.18449e-121		Incenp	INCENP	2.06438	2.99e-06	3.5e-05
				ANGPT4	1.06868	0.000498013		Vcam1	VCAM1	3.92212	4.2058e-13		Gm572	C1orf127	2.80822	3e-06	3.51e-05
				KCNJ3	1.48279	0.000498013		Adra1d	ADRA1D	3.92329	3.42899e-13		Chml	CHML	1.68969	3.05e-06	3.56e-05
				SLC8A1-AS1	1.8097	0.000498013		Snap25	SNAP25	3.93011	1.80403e-41		Acadl	ACADL	-1.3668	3.06e-06	3.57e-05
				ZPLD2P	2.13383	0.000504513		Ccl2	CCL2	3.93058	5.91513e-101		Hr	HR	-2.15005	3.07e-06	3.57e-05
				TMEM35A	2.25493	0.000504513		Cbfa2t3	CBFA2T3	3.93913	3.08423e-93		Cdkn3	CDKN3	3.52259	3.07e-06	3.57e-05
				ARHGAP28	-1.26404	0.000504544		Adamts3	ADAMTS3	3.9456	1.03959e-11		Ctdspl2	CTDSPL2	1.27594	3.07e-06	3.57e-05
				HOXB7	1.06526	0.000504544		Lgr5	LGR5	-2.95806	3.92658e-07		Yipf6	YIPF6	-1.00864	3.08e-06	3.58e-05
				SLCO5A1	1.07576	0.000504544		Wnt11	WNT11	-1.68593	3.93988e-07		Sidt2	SIDT2	-1.7483	3.09e-06	3.59e-05
				CBY3	1.11618	0.000504544		Nts	NTS	3.94735	9.20806e-14		Nxpe2	NXPE2	-2.30379	3.09e-06	3.59e-05
				MSL3P1	1.35554	0.000504544		Mapk8ip2	MAPK8IP2	3.94835	4.19911e-13		Actn4	ACTN4	-1.15259	3.1e-06	3.59e-05
				CEP126	1.3749	0.000504544		Gpr12	GPR12	3.96428	5.86762e-12		Polr2g	POLR2G	1.15464	3.1e-06	3.6e-05
				ABCC2	1.55239	0.000504544		Zfp449	ZNF449	3.96755	2.31094e-19		Unc5a	UNC5A	2.07494	3.1e-06	3.6e-05
				ACOT11	1.64398	0.000504544		Abcb4	ABCB4	3.96978	2.18833e-13		Ncald	NCALD	1.72997	3.13e-06	3.62e-05
				AMDHD1	1.70323	0.000504544		Sh2d7	SH2D7	-1.76509	4.52872e-07		Fuca2	FUCA2	-1.05571	3.15e-06	3.64e-05
				CNGA4	1.78271	0.000504544		Mc4r	MC4R	3.97685	1.14077e-14		Mzt2	MZT2A	1.19699	3.15e-06	3.64e-05
				EWSAT1	1.78504	0.000504544		Enox1	ENOX1	-1.87021	4.67612e-07		Vash2	VASH2	2.14349	3.15e-06	3.64e-05
				LRRC66	2.20385	0.000504544		Hoxa6	HOXA6	-1.27454	4.70671e-07		Mfhas1	MFHAS1	-1.07876	3.15e-06	3.64e-05
				MYCNOS	1.73045	0.000509205		Krtdap	KRTDAP	3.98905	2.01337e-61		Tmem194b	TMEM194B	1.7188	3.17e-06	3.65e-05
				FOXL2NB	-2.01946	0.000517033		Dnajc22	DNAJC22	3.9948	4.07459e-20		Camkk1	CAMKK1	-1.11993	3.19e-06	3.68e-05
				LOC100996288	2.63051	0.000519051		Mcf2l	MCF2L	3.99918	1.103e-102		Spa17	SPA17	1.77962	3.2e-06	3.68e-05
				FEZF2	2.25328	0.000519349		Camk2b	CAMK2B	4.00375	5.06669e-20		Amot	AMOT	-1.29339	3.22e-06	3.71e-05
				LINC02470	2.90822	0.000524507		Ermap	ERMAP	-2.56119	5.14066e-07		Man1c1	MAN1C1	-3.46153	3.23e-06	3.71e-05
				LOC101927502	1.85919	0.000530243		Ggn	GGN	-1.44735	5.28395e-07		Gad1	GAD1	5.26468	3.23e-06	3.71e-05
				SALL1	2.52003	0.000530243		Arrb1	ARRB1	-1.11284	5.5928e-07		Fam172a	FAM172A	1.03857	3.23e-06	3.71e-05
				MAGEA2B	5.38523	0.000533031		Podxl2	PODXL2	4.00603	2.15311e-18		Klf9	KLF9	-1.61103	3.23e-06	3.71e-05
				ADRA1B	1.40338	0.000536561		Capn9	CAPN9	4.00653	1.48625e-19		E2f7	E2F7	2.38698	3.26e-06	3.75e-05
				TUBB8	1.9121	0.000536561		Ctnna2	CTNNA2	4.00781	4.05321e-12		Ssx2ip	SSX2IP	1.58682	3.26e-06	3.75e-05
				PPM1K-DT	-1.89083	0.000538325		Cadps	CADPS	4.01755	2.64598e-125		Nfyb	NFYB	1.16589	3.28e-06	3.76e-05
				NAT8	1.79472	0.000538325		Gdpd2	GDPD2	-2.16335	6.14026e-07		Mki67	MKI67	4.12101	3.29e-06	3.77e-05
				APCDD1L-DT	1.10417	0.000539917		Cyp3a13	CYP3A7	-1.52735	6.14463e-07		Chek1	CHEK1	1.92362	3.31e-06	3.78e-05
				ANKRD35	1.426	0.000539917		Aldh1l1	ALDH1L1	4.03024	4.02841e-37		Bphl	BPHL	-1.09183	3.31e-06	3.79e-05
				GPR83	2.10937	0.000539917		Dnajc6	DNAJC6	4.03519	2.28002e-17		Traf3ip2	TRAF3IP2	-1.66444	3.34e-06	3.82e-05
				LINC01681	2.8049	0.000543024		Ptchd1	PTCHD1	4.03583	2.87962e-14		Acadsb	ACADSB	-1.35351	3.34e-06	3.82e-05
				HCG20	1.6829	0.000544588		Gucy1a2	GUCY1A2	4.04066	1.2002e-11		Osbpl5	OSBPL5	-1.34088	3.36e-06	3.84e-05
				DEFB103A	4.63778	0.000544895		Chst9	CHST9	4.04749	3.80958e-14		B4galnt1	B4GALNT1	-2.08911	3.36e-06	3.84e-05
				DEFB103B	4.63778	0.000544895		Cited4	CITED4	4.05051	1.60203e-49		Hist1h2ba	HIST1H2BA	2.63656	3.37e-06	3.84e-05
				LEMD1-AS1	2.90757	0.000547017		Nefh	NEFH	4.05439	3.98845e-56		Hist1h3b	HIST1H3H	5.8422	3.42e-06	3.89e-05
				LOC102724058	2.26257	0.000549412		Rbm20	RBM20	-1.07931	6.4932e-07		Ccdc18	CCDC18	2.13651	3.45e-06	3.93e-05
				SCN1A-AS1	2.26257	0.000549412		Mr1	MR1	-1.57202	6.52784e-07		Slc9a3r2	SLC9A3R2	-1.44074	3.46e-06	3.93e-05
				CASC16	1.95721	0.000553334		Ptgds	PTGDS	4.05897	2.02957e-13		Vamp5	VAMP5	-1.80442	3.51e-06	3.98e-05
				MPPED2	-1.37262	0.000553873		Msi1	MSI1	4.06446	3.6073e-14		Dmrta2	DMRTA2	3.19977	3.53e-06	4.01e-05
				CD68	1.02381	0.000553873		Gm3776	GSTA5	-2.01577	7.01475e-07		Sowahb	SOWAHB	-1.60833	3.55e-06	4.02e-05
				DEPDC1	1.0377	0.000553873		Tmem132b	TMEM132B	-1.82457	7.08751e-07		Camta1	CAMTA1	1.50305	3.58e-06	4.05e-05
				DLG2	1.07996	0.000553873		Cabp1	CABP1	4.07049	3.71859e-15		Lima1	LIMA1	-1.07657	3.59e-06	4.07e-05
				LOC102723517	1.07997	0.000553873		Folr1	FOLR1	4.0723	2.9848e-14		Sumo2	SUMO2	1.87954	3.6e-06	4.07e-05
				SOX9-AS1	1.07997	0.000553873		St6galnac2	ST6GALNAC2	4.07301	8.02818e-137		Wnt2	WNT2	-2.67723	3.62e-06	4.1e-05
				RFX2	1.23272	0.000553873		Acsl6	ACSL6	4.07524	1.04708e-12		Bub3	BUB3	1.73456	3.67e-06	4.14e-05
				PCDHA11	1.36166	0.000553873		Spsb4	SPSB4	4.07951	7.63694e-16		Hist1h2af	HIST1H2AJ	4.22907	3.7e-06	4.18e-05
				PNMA2	1.42141	0.000553873		Aldh1b1	ALDH1B1	4.08383	1.07157e-62		Armcx2	ARMCX2	2.4181	3.71e-06	4.19e-05
				TENM4	1.52242	0.000553873		Fign	FIGN	4.08935	1.21863e-15		Tro	TRO	1.60651	3.73e-06	4.2e-05
				IGFL4	1.61601	0.000553873		Shank2	SHANK2	4.08979	2.47235e-45		Arrdc1	ARRDC1	-1.68596	3.78e-06	4.25e-05
				SNHG31	1.62886	0.000553873		Slc39a2	SLC39A2	-1.24904	8.39454e-07		Katnal1	KATNAL1	1.27165	3.8e-06	4.27e-05
				NPAS1	1.65442	0.000553873		Car10	CA10	4.09113	8.77037e-13		Stx3	STX3	-1.08766	3.82e-06	4.29e-05
				GRAMD2A	1.68047	0.000553873		Pgm5	PGM5	4.09555	6.42749e-13		Mycn	MYCN	1.98553	3.83e-06	4.3e-05
				DNAJB13	1.94156	0.000553873		Rab40b	RAB40B	4.09561	3.67515e-21		B9d2	B9D2	1.78189	3.87e-06	4.34e-05
				CYP2B7P	1.96127	0.000553873		Ephx3	EPHX3	-1.71511	8.78071e-07		Nup155	NUP155	1.09674	3.88e-06	4.35e-05
				JSRP1	2.07324	0.000553873		Mill2	MICB	-1.1184	8.97137e-07		Depdc1b	DEPDC1B	2.30114	3.89e-06	4.35e-05
				LOC105372240	2.07324	0.000553873		Brsk2	BRSK2	4.09733	9.55571e-16		Arhgap27	ARHGAP27	-1.36471	3.9e-06	4.36e-05
				GPR142	2.84637	0.000554569		Ugt1a5	UGT1A5	-2.81253	1.03323e-06		Gins2	GINS2	2.42717	3.9e-06	4.36e-05
				LINC01907	-2.09247	0.000562829		Scg2	SCG2	4.12212	1.97386e-103		Cacna1b	CACNA1B	2.44094	3.91e-06	4.37e-05
				HOXC5	1.77611	0.000574725		Plcb4	PLCB4	4.12505	7.77486e-50		Klc3	KLC3	1.39622	3.92e-06	4.37e-05
				FOXD3	2.40639	0.000574725		Kcnh8	KCNH8	4.12588	6.68182e-13		Cep128	CEP128	1.18874	3.92e-06	4.37e-05
				GOLGA6L7	4.1379	0.000577732		Hmga1	HMGA1	-1.25221	1.11908e-06		Cox7a2	COX7A2	1.36305	3.93e-06	4.37e-05
				LOC283731	2.41994	0.000578666		Sycn	SYCN	-3.01319	1.1282e-06		Hat1	HAT1	2.1886	3.95e-06	4.39e-05
				LINC01686	1.56524	0.000583382		Cul9	CUL9	4.1339	8.77014e-32		Lrrc26	LRRC26	-4.58647	3.95e-06	4.39e-05
				LINC01282	1.81243	0.000583414		Col5a1	COL5A1	4.13443	4.21616e-17		Slc16a5	SLC16A5	1.41182	3.98e-06	4.42e-05
				LOC105371264	2.30386	0.000583414		Fam189a1	FAM189A1	4.13897	3.11534e-13		Sgpp1	SGPP1	-1.25338	3.98e-06	4.42e-05
				NOTCH2NLA	-1.3448	0.000584517		Tstd1	TSTD1	-1.0429	1.32798e-06		Mgat5b	MGAT5B	2.3855	4e-06	4.44e-05
				NOTCH2NLC	-1.3448	0.000584517		Dhh	DHH	-2.13329	1.41772e-06		H3f3a	H3F3A	3.05351	4.05e-06	4.49e-05
				LINC00634	1.24003	0.000584517		Plce1	PLCE1	4.13936	5.41631e-126		H3f3a	H3F3B	3.05351	4.05e-06	4.49e-05
				LINC01121	1.35627	0.000585086		Pnmal2	PNMAL2	4.1628	6.29991e-75		Fcgbp	FCGBP	-5.94427	4.06e-06	4.5e-05
				IL36G	3.30641	0.000592407		Tnfrsf8	TNFRSF8	-2.99624	1.52941e-06		Cish	CISH	-1.98001	4.07e-06	4.5e-05
				ODF3L1	1.41064	0.000592839		Ppm1l	PPM1L	-1.15068	1.53031e-06		Slc11a2	SLC11A2	-1.79955	4.08e-06	4.52e-05
				STMN2	2.58803	0.000592839		Slc22a1	SLC22A1	4.17644	1.73706e-18		Pms2	PMS2	1.07172	4.12e-06	4.55e-05
				DBX1	3.79306	0.000592964		Necab1	NECAB1	4.18074	1.6419e-14		Tuba1c	TUBA1C	1.38993	4.13e-06	4.57e-05
				MIRLET7I	1.80613	0.000593674		Vil1	VIL1	4.1849	3.71734e-22		Ngf	NGF	2.86495	4.16e-06	4.59e-05
				C11orf97	1.23851	0.000601004		Mybpc1	MYBPC1	4.19138	1.34543e-13		Galm	GALM	-2.32237	4.2e-06	4.63e-05
				TBC1D29P	1.03838	0.000607519		Cbln1	CBLN1	4.20161	1.19731e-13		Corin	CORIN	3.94446	4.21e-06	4.64e-05
				SMC1B	1.07752	0.000607519		Tesc	TESC	4.20957	9.1414e-36		Tnnt2	TNNT2	-1.93093	4.22e-06	4.65e-05
				FUT2	1.0878	0.000607519		Elmo1	ELMO1	4.21005	2.25429e-107		Notch2	NOTCH2	-1.7765	4.28e-06	4.7e-05
				ADCY1	1.19387	0.000607519		Snx20	SNX20	4.21088	8.11893e-28		Alms1	ALMS1	2.04515	4.28e-06	4.7e-05
				RPS6KL1	1.20802	0.000607519		Esrrg	ESRRG	4.21542	8.21747e-14		Hist1h4m	HIST1H4D	2.65409	4.29e-06	4.71e-05
				TEX38	1.26731	0.000607519		Ttpa	TTPA	4.22663	1.08072e-13		Ncoa4	NCOA4	-2.14732	4.3e-06	4.72e-05
				CABP1	1.2946	0.000607519		Alox15	ALOX15	-2.19685	1.75681e-06		Kcna4	KCNA4	2.27102	4.32e-06	4.74e-05
				LRP4	1.39073	0.000607519		Creb3l1	CREB3L1	4.22958	3.12079e-66		Megf9	MEGF9	1.74851	4.34e-06	4.76e-05
				FLJ38576	1.49674	0.000607519		Fam178b	FAM178B	-1.86885	1.8135e-06		Svil	SVIL	1.00065	4.35e-06	4.76e-05
				HSD17B3	1.67191	0.000607519		Tnfrsf4	TNFRSF4	-1.37331	1.8572e-06		Aim1	AIM1	-1.34748	4.36e-06	4.77e-05
				SOX2-OT	1.80869	0.000607519		Vegfc	VEGFC	4.23894	2.20057e-25		Slc26a2	SLC26A2	-1.02793	4.38e-06	4.78e-05
				MIA	2.14562	0.000607519		Evl	EVL	4.24249	2.17229e-40		Mkl2	MKL2	-1.62097	4.42e-06	4.83e-05
				MSMB	-1.52984	0.000608967		Nudt11	NUDT11	4.26099	1.07848e-73		Prlr	PRLR	-5.0561	4.44e-06	4.84e-05
				CHRNA1	2.4214	0.000609925		Cacna2d3	CACNA2D3	4.26679	4.33715e-16		Nrg3	NRG3	1.13361	4.45e-06	4.86e-05
				UNC93A	2.50661	0.000609925		Disp2	DISP2	4.28381	4.03833e-89		Cdk19	CDK19	-1.80509	4.46e-06	4.86e-05
				NLRP8	-2.70489	0.000610441		Bfsp1	BFSP1	-1.48877	2.06971e-06		Idh3a	IDH3A	1.92998	4.51e-06	4.92e-05
				DLK1	5.20833	0.000610441		Jph4	JPH4	4.28537	4.95663e-23		Armc10	ARMC10	1.64314	4.54e-06	4.94e-05
				LOC100652833	3.34058	0.000611405		Cldn23	CLDN23	-1.04073	2.11945e-06		Ddx59	DDX59	1.12475	4.55e-06	4.95e-05
				CBY2	3.08896	0.00061535		Tigd4	TIGD4	-1.87748	2.17938e-06		Itgb3bp	ITGB3BP	2.37382	4.55e-06	4.95e-05
				KRT73	-2.77534	0.000620444		Podxl	PODXL	4.29924	2.32998e-67		B4galt2	B4GALT2	1.29636	4.57e-06	4.96e-05
				LINC01551	1.73044	0.000620908		Kcnh1	KCNH1	4.3044	7.52085e-20		Spata7	SPATA7	1.12212	4.59e-06	4.98e-05
				URGCP-MRPS24	4.248	0.000621598		Limch1	LIMCH1	4.30487	2.20706e-14		Sesn2	SESN2	-1.91659	4.63e-06	5.02e-05
				CCDC178	1.9348	0.000622662		Cpt1c	CPT1C	4.30776	7.06845e-153		Vwa8	VWA8	-1.17125	4.64e-06	5.03e-05
				SNORA70J	3.61008	0.000624341		Fstl5	FSTL5	4.32851	1.07598e-14		Cx3cl1	CX3CL1	-2.32997	4.64e-06	5.03e-05
				ZPLD1	1.44933	0.000629906		Tdrkh	TDRKH	4.3295	1.39116e-44		Paqr3	PAQR3	-1.86156	4.66e-06	5.04e-05
				LINC02613	-1.79025	0.000631929		Il6ra	IL6R	-1.21241	2.54829e-06		Plcxd3	PLCXD3	2.00661	4.66e-06	5.04e-05
				CENPS-CORT	1.51456	0.000631929		Papss2	PAPSS2	4.33432	2.85376e-58		Wrap53	WRAP53	1.08646	4.68e-06	5.06e-05
				LOC102724684	1.79385	0.000631929		Syt1	SYT1	4.33667	7.30664e-25		Aldh3a2	ALDH3A2	-1.76515	4.74e-06	5.11e-05
				GRM3	1.92627	0.000631929		Greb1	GREB1	4.33697	1.111e-19		Trpm4	TRPM4	-1.15686	4.76e-06	5.13e-05
				GACAT3	2.13549	0.00063238		Lgr6	LGR6	-1.87768	2.68723e-06		Rbm3	RBM3	1.49652	4.78e-06	5.14e-05
				AGRP	1.11134	0.000633753		Cntnap4	CNTNAP4	4.33992	1.25841e-14		Mink1	MINK1	-1.01124	4.78e-06	5.15e-05
				NPIPA3	1.12391	0.000633753		Spon2	SPON2	-1.0459	2.72599e-06		Piezo2	PIEZO2	-3.73948	4.79e-06	5.15e-05
				VPS33B-DT	1.20546	0.000633753		Abhd15	ABHD15	4.34256	1.70936e-34		Spsb4	SPSB4	2.29896	4.83e-06	5.19e-05
				CDKL2	1.86301	0.000633753		Tbc1d21	TBC1D21	-2.87672	2.81332e-06		Flcn	FLCN	-1.3203	4.84e-06	5.2e-05
				DCAF8L1	5.10975	0.000636485		Lrrc10b	LRRC10B	4.34458	8.60927e-16		Pih1d1	PIH1D1	1.00382	4.85e-06	5.21e-05
				PRAC1	-1.49232	0.000642213		Ptpn22	PTPN22	-1.64699	2.9059e-06		Trpc4	TRPC4	2.8375	4.87e-06	5.22e-05
				LOC440700	1.49453	0.000642213		Rptn	RPTN	-2.17022	3.0871e-06		Usp37	USP37	1.23267	4.92e-06	5.27e-05
				SZT2-AS1	2.29583	0.000646603		Cpn1	CPN1	4.35712	1.3766e-22		Slc30a7	SLC30A7	-1.51628	4.92e-06	5.28e-05
				TMEM191B	2.2623	0.000657588		Ap3b2	AP3B2	4.36448	4.04027e-16		Mmp15	MMP15	-2.20061	4.96e-06	5.31e-05
				GPR19	2.34708	0.000659475		Adamts9	ADAMTS9	4.3682	1.07179e-233		Kif12	KIF12	2.20029	4.97e-06	5.32e-05
				C1QTNF9	-2.55824	0.000660666		Gm1045	C4orf26	-1.83896	3.4607e-06		Pitrm1	PITRM1	1.17467	5e-06	5.34e-05
				MMADHC-DT	1.82858	0.000661556		Dmrt2	DMRT2	4.39021	3.76803e-15		Dynlt1b	DYNLT1	2.41164	5.01e-06	5.35e-05
				CCDC74B	1.00231	0.000665812		Pnliprp2	PNLIPRP2	4.40296	3.29303e-15		Tmem45b	TMEM45B	2.02379	5.01e-06	5.35e-05
				RFPL3S	1.04258	0.000665812		Tmprss11f	TMPRSS11F	-2.17253	3.63017e-06		Krt15	KRT15	-6.57835	5.03e-06	5.37e-05
				MRPS24	1.08915	0.000665812		Klk11	KLK11	-2.61926	3.67417e-06		Nsg2	HMP19	3.78298	5.05e-06	5.38e-05
				RCOR2	1.13303	0.000665812		Oaf	OAF	-1.22141	4.00296e-06		Fmr1	FMR1	1.46372	5.06e-06	5.39e-05
				PCDHB6	1.18205	0.000665812		Sec31b	SEC31B	-1.29138	4.02092e-06		Camk2d	CAMK2D	-1.14525	5.08e-06	5.41e-05
				HOXA1	1.19817	0.000665812		Fxyd6	FXYD6	-2.0389	4.0326e-06		Erp44	ERP44	-1.70068	5.08e-06	5.41e-05
				TMTC1	1.29563	0.000665812		Epdr1	EPDR1	4.40446	1.42273e-155		Serpinb8	SERPINB8	-1.29003	5.09e-06	5.41e-05
				BEX1	1.33298	0.000665812		Stc1	STC1	4.40511	1.15849e-35		Dscc1	DSCC1	2.46787	5.09e-06	5.42e-05
				ZIC5	1.66494	0.000665812		Syt7	SYT7	4.40623	1.30658e-26		Cib1	CIB1	-1.84836	5.1e-06	5.42e-05
				UPB1	1.84208	0.000665812		Tmod2	TMOD2	4.41035	6.86535e-36		Dfna5	DFNA5	2.57329	5.12e-06	5.44e-05
				YBX2	1.88108	0.000665812		Pcdh9	PCDH9	4.41741	3.92842e-15		Nadsyn1	NADSYN1	-1.01253	5.13e-06	5.44e-05
				DBH	2.13258	0.000665812		Celsr3	CELSR3	4.42567	4.68092e-43		Mgat2	MGAT2	-1.04974	5.13e-06	5.45e-05
				OR8D1	3.0774	0.000671193		Pdcd1lg2	PDCD1LG2	-2.78145	4.79038e-06		Six1	SIX1	1.86156	5.14e-06	5.45e-05
				KRTAP5-2	1.72563	0.000672945		Adamts5	ADAMTS5	4.42723	1.0551e-16		Bhlha15	BHLHA15	-4.98242	5.14e-06	5.45e-05
				LGALS12	-4.38178	0.000673284		Kcnj2	KCNJ2	4.43359	1.01563e-22		Mfap3l	MFAP3L	-2.14704	5.16e-06	5.46e-05
				CALHM1	1.9327	0.000674297		Myl7	MYL7	-1.69052	5.18902e-06		Sgcb	SGCB	1.42791	5.21e-06	5.51e-05
				KCNA4	3.05143	0.000678426		Dtna	DTNA	4.4354	2.45498e-78		St5	ST5	-2.01551	5.22e-06	5.52e-05
				ABCG8	2.55372	0.000678812		Grik2	GRIK2	4.44966	1.21745e-16		Ephb3	EPHB3	2.12066	5.22e-06	5.52e-05
				IGSF1	2.46448	0.000682049		Ctnnd2	CTNND2	4.45208	3.90537e-19		Jph1	JPH1	1.85229	5.22e-06	5.52e-05
				NEURL1-AS1	2.71487	0.000682483		Ina	INA	4.45477	9.13211e-36		Il15ra	IL15RA	-1.90855	5.29e-06	5.59e-05
				ADGRL3	2.11758	0.000684213		Edil3	EDIL3	4.45557	3.98524e-36		Sdf2	SDF2	-1.31492	5.32e-06	5.61e-05
				OR7E14P	1.11788	0.000685514		Tnxb	TNXB	4.45962	9.81236e-59		Arpc5l	ARPC5L	1.01485	5.33e-06	5.62e-05
				CCDC168	1.99515	0.000685514		Foxp2	FOXP2	4.46364	1.84242e-49		Ptprn2	PTPRN2	3.43436	5.37e-06	5.66e-05
				LINC02798	1.49634	0.000686165		Sprr1b	SPRR1B	4.4684	5.63946e-41		Ptger3	PTGER3	-3.61959	5.38e-06	5.67e-05
				SMIM28	2.35836	0.000690992		Myh7b	MYH7B	-1.34749	6.02324e-06		Klhl13	KLHL13	2.46972	5.4e-06	5.68e-05
				LRRC53	2.49032	0.000690992		Mapt	MAPT	4.48452	6.43343e-62		Snrpa1	SNRPA1	1.25298	5.44e-06	5.72e-05
				RIT2	1.74375	0.000700985		Elavl4	ELAVL4	4.48519	1.34292e-17		Vwf	VWF	2.93389	5.48e-06	5.76e-05
				TAAR1	3.96874	0.000701485		Itga9	ITGA9	4.48949	1.07249e-22		Wdfy2	WDFY2	-1.74355	5.48e-06	5.76e-05
				SNORD41	2.53304	0.000701505		Neurl1a	NEURL	4.49093	6.37583e-219		Enah	ENAH	-1.60065	5.49e-06	5.77e-05
				LINC00868	2.23098	0.000705179		Csgalnact1	CSGALNACT1	4.49185	2.60297e-62		Atp12a	ATP12A	-5.19719	5.54e-06	5.81e-05
				ADAMTS18	2.59608	0.000711838		Dhdh	DHDH	4.4932	3.80061e-237		Ndufb8	NDUFB8	1.00296	5.56e-06	5.83e-05
				LINC02724	-1.61122	0.000713856		Dhrs9	DHRS9	-1.91232	6.72566e-06		Rcan3	RCAN3	1.11493	5.57e-06	5.83e-05
				SYNPO2L	1.40173	0.000713856		Sox11	SOX11	4.49352	6.24103e-23		Rgs11	RGS11	-2.46572	5.62e-06	5.89e-05
				HOXD3	2.20296	0.000713856		Nlgn1	NLGN1	4.4993	5.48547e-16		Enox1	ENOX1	1.45657	5.64e-06	5.9e-05
				SRARP	-3.76901	0.000719592		Tmem200a	TMEM200A	4.50105	8.17999e-17		Crip1	CRIP1	2.7192	5.66e-06	5.92e-05
				RASSF10-DT	1.59521	0.000724347		Cdc42ep3	CDC42EP3	-1.18782	7.5009e-06		Slc5a9	SLC5A9	-2.19809	5.67e-06	5.92e-05
				LINC02290	1.61788	0.000728681		Sod3	SOD3	4.51192	3.19725e-16		Fxyd6	FXYD6	3.91649	5.76e-06	6.01e-05
				CELP	2.00161	0.000728834		Kcnma1	KCNMA1	4.52989	5.07506e-30		Eif4e3	EIF4E3	1.00302	5.78e-06	6.02e-05
				LOC388282	2.57711	0.000728834		Pkia	PKIA	4.53364	8.32483e-39		Trim6	TRIM6	-1.29002	5.79e-06	6.03e-05
				ARC	1.02675	0.000729105		Rom1	ROM1	-1.38804	8.29957e-06		Chmp1b	CHMP1B	-1.05961	5.8e-06	6.03e-05
				VASH1-AS1	1.03284	0.000729105		Fam83a	FAM83A	4.54856	1.32756e-17		Sema4a	SEMA4A	-3.81825	5.81e-06	6.04e-05
				SLC9C1	1.03669	0.000729105		Cxcr4	CXCR4	4.55261	1.16365e-94		Ankrd34c	ANKRD34C	2.06574	5.86e-06	6.08e-05
				NRIP3	1.05008	0.000729105		Cxcl13	CXCL13	4.56341	3.86652e-19		Nrep	NREP	1.93267	5.89e-06	6.11e-05
				ZNF726	1.07052	0.000729105		Apof	APOF	4.5661	1.7242e-20		Aldh1a1	ALDH1A1	-2.23813	5.89e-06	6.11e-05
				RTN4RL2	1.08379	0.000729105		Wnt6	WNT6	-1.80985	9.70659e-06		Swap70	SWAP70	-1.3019	5.89e-06	6.11e-05
				NAGS	1.14203	0.000729105		Snph	SNPH	4.58299	2.02088e-19		Zfp354c	ZNF354C	1.37589	5.93e-06	6.14e-05
				CATSPERE	1.17197	0.000729105		Kcnb2	KCNB2	4.60204	2.57993e-18		Bcl2	BCL2	-1.05715	5.94e-06	6.15e-05
				FAM81A	1.18529	0.000729105		Elavl3	ELAVL3	4.60336	7.00783e-20		Tram1l1	TRAM1L1	2.50984	5.97e-06	6.17e-05
				SPEG	1.19161	0.000729105		1500009L16Rik	C12orf75	-1.39489	1.00988e-05		Vdac3	VDAC3	1.44374	6e-06	6.2e-05
				TMSB15B-AS1	1.27714	0.000729105		C1qtnf1	C1QTNF1	4.62918	4.13291e-76		Rabgap1l	RABGAP1L	-1.06815	6.06e-06	6.25e-05
				LAMP5-AS1	2.58678	0.000729742		Gstt2	GSTT2	4.63086	5.93005e-107		Ppia	PPIA	2.16983	6.06e-06	6.25e-05
				FAM131C	1.36658	0.000729891		Adcy2	ADCY2	4.66114	2.28472e-20		Ncoa7	NCOA7	2.18326	6.09e-06	6.27e-05
				CIB4	1.24809	0.000734719		Scn5a	SCN5A	4.6664	2.01754e-20		Rabgef1	RABGEF1	-1.71054	6.1e-06	6.28e-05
				LOC101927571	1.34328	0.000741886		4930562C15Rik	C16orf96	-1.46035	1.09524e-05		Cdh24	CDH24	1.65139	6.11e-06	6.29e-05
				BMPER	1.55725	0.000741886		Fam49a	FAM49A	-1.46974	1.10278e-05		Zdhhc2	ZDHHC2	1.84001	6.19e-06	6.37e-05
				POPDC3	1.92246	0.000741886		Fmn2	FMN2	4.67483	8.8677e-18		Cpsf3l	CPSF3L	1.06721	6.26e-06	6.43e-05
				GOLGA6A	1.69221	0.000750196		Eomes	EOMES	4.68391	6.72563e-46		Cntnap4	CNTNAP4	2.74939	6.28e-06	6.44e-05
				FABP5P3	1.17699	0.000752636		Soat1	SOAT1	-1.04136	1.2258e-05		Fam214b	FAM214B	-1.65091	6.28e-06	6.44e-05
				TMSB15B	1.90617	0.000752636		Kcnh3	KCNH3	4.70449	7.97566e-61		Sectm1a	SECTM1	-3.04345	6.28e-06	6.44e-05
				CFHR1	2.56371	0.000753815		St8sia5	ST8SIA5	4.71609	6.2585e-18		Scn8a	SCN8A	1.79417	6.28e-06	6.44e-05
				MIR5704	-1.77669	0.000759592		Rnf112	RNF112	4.72444	3.4363e-18		Jade2	JADE2	-2.01607	6.33e-06	6.48e-05
				MIR5008	1.52562	0.000761967		Pcdhga11	PCDHGA11	-2.36839	1.4178e-05		Pdcd4	PDCD4	-2.52551	6.34e-06	6.49e-05
				OR51J1	3.07391	0.000769602		Slc1a2	SLC1A2	4.72836	4.87574e-18		Kif19a	KIF19	2.13809	6.34e-06	6.49e-05
				MIR6783	1.78926	0.000770467		Gnao1	GNAO1	4.73455	1.45826e-87		Ran	RAN	2.07665	6.35e-06	6.49e-05
				LINC00599	4.41448	0.000775933		Nrip3	NRIP3	-1.31714	1.61258e-05		Entpd4	ENTPD4	-2.0246	6.36e-06	6.49e-05
				LINC02473	1.95287	0.000784392		Bex2	BEX2	4.7399	2.6305e-55		Lrp4	LRP4	1.26916	6.36e-06	6.49e-05
				SLC15A5	2.14714	0.000787583		Paqr5	PAQR5	-1.33717	1.63805e-05		Samd10	SAMD10	1.23446	6.36e-06	6.49e-05
				PSLNR	-3.04148	0.000789395		Asxl3	ASXL3	4.74226	1.79255e-18		L3mbtl2	L3MBTL2	1.07122	6.39e-06	6.51e-05
				HTR3A	3.13496	0.000789717		Heph	HEPH	4.75017	3.2531e-46		Kif20b	KIF20B	2.32216	6.4e-06	6.51e-05
				LINC02371	1.59687	0.000790692		Mdga2	MDGA2	4.76331	2.3864e-18		Ick	ICK	-1.69458	6.42e-06	6.53e-05
				OTX2	4.05256	0.000790692		Pnliprp1	PNLIPRP1	4.7692	2.37945e-18		Saal1	SAAL1	1.02005	6.43e-06	6.54e-05
				LURAP1L-AS1	1.24057	0.000794878		Cdk5r2	CDK5R2	4.77045	9.76509e-19		0610010F05Rik	KIAA1841	1.37988	6.46e-06	6.57e-05
				FOLH1	-1.11811	0.000797771		Rgs8	RGS8	4.78751	5.83399e-20		Hist1h3c	HIST2H3D	5.11568	6.51e-06	6.61e-05
				TMPRSS2	-1.06776	0.000797771		Mme	MME	4.79601	1.08865e-24		Cog3	COG3	-1.10012	6.53e-06	6.63e-05
				PKP4-AS1	1.01219	0.000797771		Hrc	HRC	-1.45017	1.89096e-05		Slc38a7	SLC38A7	-1.49879	6.62e-06	6.72e-05
				LOXL4	1.05374	0.000797771		Gngt2	GNGT2	4.80601	1.80081e-20		Hist1h2ai	HIST1H2AE	4.61142	6.63e-06	6.72e-05
				WFIKKN1	1.06485	0.000797771		Ctse	CTSE	-1.98999	1.90333e-05		Cnksr1	CNKSR1	-2.19663	6.64e-06	6.73e-05
				ZNF625	1.08846	0.000797771		Cdh18	CDH18	4.81063	4.29097e-19		Rps6ka6	RPS6KA6	2.38536	6.65e-06	6.73e-05
				CEMIP	1.12319	0.000797771		Syn2	SYN2	4.83104	9.16726e-40		Thrb	THRB	-1.30989	6.65e-06	6.73e-05
				ZBED3-AS1	1.12475	0.000797771		Serpini1	SERPINI1	4.83406	1.37287e-70		Olfr330	OR2T4	1.57635	6.65e-06	6.73e-05
				SLC8A1	1.14972	0.000797771		Abca13	ABCA13	4.83953	9.57807e-21		Pld1	PLD1	1.68105	6.68e-06	6.75e-05
				NAALADL1	1.24795	0.000797771		Ikzf1	IKZF1	4.84044	8.83023e-27		4921524J17Rik	C16orf87	1.2314	6.75e-06	6.82e-05
				SYT1	1.3785	0.000797771		Lhfpl2	LHFPL2	4.85491	7.0126e-145		Scn3b	SCN3B	1.69449	6.76e-06	6.82e-05
				RASA4	1.42546	0.000797771		Kcnj15	KCNJ15	4.85759	5.04339e-25		Tmem25	TMEM25	2.01444	6.79e-06	6.84e-05
				PPARGC1A	1.59856	0.000797771		Krt39	KRT39	-1.75205	2.263e-05		Fanci	FANCI	2.13633	6.79e-06	6.84e-05
				TRIM73	1.68521	0.000797771		Tgfb1i1	TGFB1I1	-1.74658	2.27948e-05		Igf2r	IGF2R	-1.23534	6.79e-06	6.85e-05
				DLX6	2.45716	0.000801052		Capn6	CAPN6	4.88938	1.41018e-24		Asph	ASPH	-1.26408	6.8e-06	6.85e-05
				LINC01133	-2.25821	0.000802539		Gipc2	GIPC2	-1.16705	2.31549e-05		Srsf3	SRSF3	1.35817	6.82e-06	6.86e-05
				PAH	2.1099	0.000802539		Pigr	PIGR	4.91866	3.93679e-43		Spcs2	SPCS2	-1.28136	6.82e-06	6.86e-05
				MYO3B	1.47412	0.000803283		B3gnt6	B3GNT6	-1.55694	2.3925e-05		Pfn2	PFN2	1.88194	6.86e-06	6.89e-05
				LOC401127	1.54995	0.000803283		Adora1	ADORA1	4.92451	2.31834e-28		Kcnk6	KCNK6	-1.35473	6.92e-06	6.95e-05
				SOX11	2.20662	0.000803283		Dcaf12l1	DCAF12L1	4.94206	4.13855e-25		Fdps	FDPS	1.3889	6.98e-06	7e-05
				HOXD12	2.34117	0.000832521		Ifnk	IFNK	-2.61262	2.52684e-05		Phactr1	PHACTR1	1.58071	6.98e-06	7e-05
				LEFTY1	1.85517	0.000833025		Gfi1	GFI1	4.94541	1.33729e-28		Dennd4a	DENND4A	2.87241	7e-06	7.01e-05
				XKR5	2.31946	0.000833025		Hapln4	HAPLN4	4.94966	7.05032e-40		Pkd1l3	PKD1L3	4.03926	7e-06	7.01e-05
				IL31RA	-1.70746	0.000859583		Lrrk2	LRRK2	4.95881	3.33936e-29		Pdp1	PDP1	2.04615	7.04e-06	7.06e-05
				LOC105374989	1.75823	0.000859583		Kit	KIT	4.95908	5.84327e-40		Ostm1	OSTM1	-1.11246	7.08e-06	7.08e-05
				SYNPR	2.59767	0.000860407		Kirrel2	KIRREL2	4.96108	1.51586e-20		Sorbs3	SORBS3	-1.69491	7.1e-06	7.1e-05
				RTL9	2.61837	0.000863536		Cd300c	CD300C	-2.52985	2.70293e-05		1700040L02Rik	C10orf107	2.43559	7.11e-06	7.11e-05
				FXYD2	1.47194	0.000867767		Bin2	BIN2	-2.06342	2.71201e-05		Pds5b	PDS5B	1.05815	7.13e-06	7.12e-05
				GS1-24F4.2	1.74514	0.000867767		Fam20c	FAM20C	-1.42447	2.71201e-05		Nod1	NOD1	-1.45584	7.15e-06	7.13e-05
				ANO3	1.25035	0.000868561		Plag1	PLAG1	-1.25386	2.9716e-05		Hist1h2ab	HIST1H2AD	4.82896	7.19e-06	7.16e-05
				LOC101927751	-1.14692	0.000872208		Fads6	FADS6	4.9632	3.38895e-41		Gclm	GCLM	-1.17892	7.22e-06	7.19e-05
				SLC29A4	1.00398	0.000872208		Slc38a1	SLC38A1	4.9781	8.11151e-26		Elovl2	ELOVL2	3.07579	7.23e-06	7.2e-05
				NHS	1.01653	0.000872208		Peg3	PEG3	4.98989	3.32341e-27		Pde9a	PDE9A	-2.32462	7.23e-06	7.2e-05
				ANGPTL6	1.06491	0.000872208		Adh6a	ADH6	-2.63215	3.10529e-05		Ctc1	CTC1	1.10581	7.3e-06	7.25e-05
				NOTUM	1.06794	0.000872208		Col3a1	COL3A1	4.99913	1.19551e-28		Fbxo43	FBXO43	2.47858	7.32e-06	7.26e-05
				MIR181A2HG	1.12665	0.000872208		Bmpr1b	BMPR1B	5.00435	3.27245e-60		Epha7	EPHA7	2.35969	7.32e-06	7.26e-05
				CAPN9	1.14119	0.000872208		Tmprss6	TMPRSS6	5.01604	4.65242e-86		Slc7a4	SLC7A4	-3.19894	7.35e-06	7.28e-05
				ZNF334	1.14589	0.000872208		Snca	SNCA	5.02341	3.2537e-21		Psd4	PSD4	-1.4746	7.35e-06	7.28e-05
				ESRRG	1.21173	0.000872208		Prkaa2	PRKAA2	5.03195	8.41313e-65		Hrh3	HRH3	2.32502	7.39e-06	7.31e-05
				SLC36A4	1.27939	0.000872208		Sfmbt2	SFMBT2	5.03551	3.22513e-33		Ssr4	SSR4	-1.48796	7.41e-06	7.33e-05
				ELAVL2	1.36797	0.000872208		Mchr1	MCHR1	5.05653	5.60978e-23		Sytl1	SYTL1	-2.08773	7.44e-06	7.35e-05
				ABCB4	1.36874	0.000872208		Pcdhgb4	PCDHGB4	-1.34975	3.63365e-05		Ptprs	PTPRS	1.25207	7.47e-06	7.38e-05
				ILDR2	2.10784	0.000872208		Samd5	SAMD5	-1.45327	3.64096e-05		Sgsh	SGSH	-1.46283	7.47e-06	7.38e-05
				MIR6793	1.05267	0.000878136		Otop2	OTOP2	-1.9584	3.68366e-05		Aktip	AKTIP	-1.26412	7.52e-06	7.41e-05
				LINC00958	2.83085	0.000880478		Cdhr5	CDHR5	5.06267	1.5718e-21		Anxa13	ANXA13	-4.29201	7.52e-06	7.42e-05
				NEUROG2-AS1	2.34594	0.000884274		Ncam2	NCAM2	5.08258	9.03761e-22		Pcdhb2	PCDHB2	2.53406	7.55e-06	7.44e-05
				MIR4641	2.00337	0.000888593		Amigo2	AMIGO2	5.0899	3.28329e-25		Ngly1	NGLY1	-1.22768	7.57e-06	7.45e-05
				DKKL1	-1.43808	0.000900552		Frmd3	FRMD3	5.09201	1.00001e-21		Msantd3	MSANTD3	1.49297	7.64e-06	7.51e-05
				LOC100507387	3.45456	0.00090262		Padi1	PADI1	-1.21732	3.8585e-05		Tubb4a	TUBB4A	2.82225	7.71e-06	7.59e-05
				DISC1FP1	1.63601	0.000908446		Kcnh2	KCNH2	5.10849	5.94726e-100		Cxx1b	FAM127C	1.81331	7.74e-06	7.61e-05
				SNORD77B	3.74208	0.000916191		Unc80	KIAA1843	5.11409	4.13456e-32		Suco	SUCO	-1.60468	7.75e-06	7.61e-05
				NEUROG2	2.9614	0.000919243		Atp6v0e2	ATP6V0E2	5.12708	9.88396e-160		Nipsnap1	NIPSNAP1	1.26768	7.75e-06	7.61e-05
				RNF186	2.31464	0.000923657		Slain1	SLAIN1	5.13471	1.26871e-61		Casp6	CASP6	-1.78966	7.75e-06	7.61e-05
				OR51A7	1.62953	0.000924769		Osr1	OSR1	-1.6678	4.27493e-05		Fuom	FUOM	1.29213	7.76e-06	7.61e-05
				GPC5-AS1	1.90132	0.000928602		Atp6v1b1	ATP6V1B1	5.14351	3.32406e-78		Sox13	SOX13	1.22279	7.76e-06	7.61e-05
				LOC400627	1.59805	0.000933364		Slc38a11	SLC38A11	5.14881	1.71262e-22		Cep57l1	CEP57L1	1.66244	7.77e-06	7.61e-05
				TMIE	1.01185	0.000936186		Wnt3a	WNT3A	-1.52944	4.47455e-05		Slc35a3	SLC35A3	-1.16019	7.79e-06	7.63e-05
				LOC343052	1.07148	0.000937881		Ltb	LTB	5.1594	8.71345e-45		Eid2b	EID2B	1.15472	7.87e-06	7.7e-05
				ARSL	2.11011	0.000937881		Krt83	KRT83	-1.67301	4.68902e-05		Wdr47	WDR47	1.104	7.88e-06	7.7e-05
				C2orf66	2.53583	0.000937881		Cytip	CYTIP	5.17886	9.83564e-25		Reps2	REPS2	-1.3546	7.94e-06	7.76e-05
				INTS4P2	1.26784	0.00093873		Pard3b	PARD3B	5.18417	1.10857e-34		Zdhhc15	ZDHHC15	1.59386	7.96e-06	7.77e-05
				WSPAR	2.52157	0.000943235		Mmp24	MMP24	5.18476	8.12804e-30		Clec2l	CLEC2L	2.72047	8e-06	7.8e-05
				LOC100192426	1.41825	0.000951692		Rerg	RERG	5.19918	6.9489e-49		Ssh1	SSH1	-1.42493	8.01e-06	7.81e-05
				CD28	-1.28081	0.000952838		Gbp4	GBP6	5.20264	2.84271e-54		Donson	DONSON	1.54462	8.03e-06	7.83e-05
				RANBP3L	-1.18057	0.000952838		Zbtb16	ZBTB16	5.2109	3.96673e-40		Lrit3	LRIT3	-1.23814	8.06e-06	7.84e-05
				RIC3	1.04071	0.000952838		Pcdh11x	PCDH11X	5.22995	1.36798e-23		Foxo1	FOXO1	-1.42188	8.1e-06	7.87e-05
				GATD3A	1.04081	0.000952838		Itm2a	ITM2A	5.23228	4.80177e-109		Aldh6a1	ALDH6A1	-2.69409	8.1e-06	7.88e-05
				VN1R1	1.08197	0.000952838		Dock2	DOCK2	5.254	1.31693e-27		Cenpu	CENPU	1.94812	8.22e-06	7.98e-05
				TNN	1.20473	0.000952838		Clstn3	CLSTN3	5.27712	6.12066e-26		Galnt18	GALNT18	-1.8874	8.24e-06	8e-05
				MATN1	1.21138	0.000952838		Runx1t1	RUNX1T1	5.28288	8.32766e-29		Mrps31	MRPS31	1.02005	8.25e-06	8e-05
				HOXD8	1.28395	0.000952838		Rgs14	RGS14	-1.51953	6.25483e-05		B3galnt1	B3GALNT1	2.4014	8.27e-06	8.02e-05
				FGF1	1.38411	0.000952838		Tbx6	TBX6	-1.35012	6.29656e-05		Slc35c1	SLC35C1	-1.54761	8.36e-06	8.09e-05
				NOVA1	1.56602	0.000952838		Dclk2	DCLK2	5.29049	1.35973e-39		Ccdc17	CCDC17	-1.4826	8.4e-06	8.13e-05
				STK33	1.57446	0.000952838		Bex4	BEX4	5.30072	9.27455e-24		D330045A20Rik	CXorf57	1.57408	8.56e-06	8.27e-05
				FKBP9P1	1.79203	0.000952838		AI118078	C15orf27	5.31887	1.07787e-70		Sh3bgrl2	SH3BGRL2	-1.45038	8.64e-06	8.33e-05
				VIL1	1.95473	0.000952838		Glis1	GLIS1	-2.22178	6.70978e-05		Prdx4	PRDX4	2.5387	8.64e-06	8.33e-05
				C13orf42	2.00212	0.000963835		Gpr25	GPR25	-2.28689	6.84398e-05		Acsf2	ACSF2	-2.34699	8.66e-06	8.34e-05
				CPA6	-2.72277	0.00096541		Spock1	SPOCK1	5.31913	1.21454e-62		Nudt6	NUDT6	-1.15765	8.66e-06	8.35e-05
				LOC102724770	1.14483	0.000973122		Tcerg1l	TCERG1L	5.33561	1.58787e-24		Eif3f	EIF3F	-1.27863	8.67e-06	8.35e-05
				C4orf50	1.64865	0.000973122		Amph	AMPH	5.3418	8.23096e-27		Iffo2	IFFO2	-1.19732	8.82e-06	8.48e-05
				LINC01592	2.04134	0.000977082		Nkx3-1	NKX3-1	5.34488	2.47645e-90		Nfia	NFIA	-2.63499	8.84e-06	8.5e-05
				CH507-42P11.6	2.14919	0.000977082		Lpar4	LPAR4	5.34573	1.59318e-30		Arhgap19	ARHGAP19	2.26677	8.87e-06	8.52e-05
				LINC00589	1.39833	0.000978615		Ppp1r3c	PPP1R3C	5.34584	6.74531e-66		Ccdc101	CCDC101	1.09449	8.88e-06	8.52e-05
				RXFP4	2.37652	0.000982298		Slc35f3	SLC35F3	5.3537	4.08982e-29		Hist1h2an	HIST1H2AG	3.87461	8.9e-06	8.54e-05
				MAGEA2	5.73378	0.000984674		Tmc5	TMC5	-1.93506	7.74844e-05		Nalcn	NALCN	2.55833	8.94e-06	8.56e-05
				LOC101928441	5.06528	0.0009941		Chgb	CHGB	5.36735	1.8555e-26		Ndn	NDN	3.26473	8.94e-06	8.56e-05
				LOC728485	2.46915	0.000997604		Bcl2l15	BCL2L15	-1.29441	8.11222e-05		Abhd4	ABHD4	-1.55247	8.95e-06	8.57e-05
								Pde3b	PDE3B	5.3706	8.94431e-117		Pcbd1	PCBD1	1.66289	9e-06	8.61e-05
								Gabrb3	GABRB3	5.37763	4.00398e-25		Chka	CHKA	-2.29361	9.03e-06	8.64e-05
								Kcnk16	KCNK16	5.38125	2.20963e-25		Magi2	MAGI2	1.3725	9.04e-06	8.64e-05
								Aqp5	AQP5	5.38975	1.08697e-37		Spef1	SPEF1	1.20666	9.1e-06	8.7e-05
								Gpa33	GPA33	-1.08335	8.77967e-05		Herc3	HERC3	1.50549	9.12e-06	8.71e-05
								Mkx	MKX	5.39625	9.77775e-110		Enpp3	ENPP3	-2.42939	9.13e-06	8.71e-05
								Chrm3	CHRM3	5.40467	1.27508e-33		Adh1	ADH1C	-2.31381	9.25e-06	8.83e-05
								Klhl13	KLHL13	5.42951	1.57606e-27		Tcea3	TCEA3	-2.28115	9.29e-06	8.85e-05
								Casr	CASR	5.43234	3.59298e-26		Zfp239	ZNF239	1.95902	9.31e-06	8.87e-05
								Prelp	PRELP	5.44685	2.21312e-111		Cenpp	CENPP	3.0535	9.31e-06	8.87e-05
								Dcn	DCN	5.45761	1.77863e-48		Cpt1c	CPT1C	1.27159	9.32e-06	8.87e-05
								Rimbp2	RIMBP2	5.49806	4.75673e-39		Tdrkh	TDRKH	1.96164	9.33e-06	8.88e-05
								Lrrn3	LRRN3	5.52001	4.89126e-29		Card10	CARD10	-1.6112	9.35e-06	8.89e-05
								Kcnq4	KCNQ4	5.52066	2.58952e-27		Agrn	AGRN	-1.81763	9.44e-06	8.97e-05
								5330417C22Rik	KIAA1324	5.52882	4.46672e-163		Arhgap29	ARHGAP29	-1.56215	9.45e-06	8.97e-05
								Il9	IL9	-2.46385	0.000107531		1700025G04Rik	C1orf21	1.25743	9.49e-06	9.01e-05
								Kank4	KANK4	5.54223	6.21814e-41		Tmem132a	TMEM132A	2.00333	9.5e-06	9.01e-05
								Trim31	TRIM31	5.54381	5.76405e-41		Hist1h2ao	HIST1H2AC	2.74576	9.54e-06	9.05e-05
								Cnnm1	CNNM1	5.58763	4.33649e-28		Akt3	AKT3	2.2306	9.6e-06	9.09e-05
								Slc4a9	SLC4A9	-1.87103	0.000116447		Mfsd7c	FLVCR2	-3.00158	9.63e-06	9.12e-05
								Tfpi	TFPI	-1.97174	0.000118729		Esco2	ESCO2	3.00982	9.64e-06	9.12e-05
								Gpr158	GPR158	-2.09769	0.000119759		Atp6v1c2	ATP6V1C2	-5.97949	9.65e-06	9.13e-05
								Hoxa4	HOXA4	-1.06008	0.000120763		Blmh	BLMH	1.15237	9.67e-06	9.14e-05
								Tnfaip8l3	TNFAIP8L3	5.59442	3.34783e-28		Echdc2	ECHDC2	-2.92293	9.71e-06	9.17e-05
								Dll3	DLL3	5.62197	1.32459e-28		Coprs	COPRS	1.43315	9.71e-06	9.17e-05
								Tmem117	TMEM117	5.62549	1.32122e-30		Nat6	NAT6	-1.08832	9.71e-06	9.17e-05
								Wscd1	WSCD1	5.63907	1.76177e-28		Shroom4	SHROOM4	-1.23444	9.79e-06	9.24e-05
								Stxbp5l	STXBP5L	5.64141	3.04527e-31		Slmap	SLMAP	-1.17826	9.94e-06	9.35e-05
								Rapgef4	RAPGEF4	5.65175	1.45379e-30		Fam83b	FAM83B	-1.41014	9.99e-06	9.39e-05
								Hrh3	HRH3	5.66046	4.17434e-29		Frk	FRK	-1.25052	1e-05	9.43e-05
								Gucy2c	GUCY2C	5.69173	3.01919e-31		Alpk1	ALPK1	-1.77854	1e-05	9.43e-05
								Hcn1	HCN1	5.69577	7.65825e-37		Fpgs	FPGS	-2.66952	1.01e-05	9.5e-05
								Fam83c	FAM83C	-1.74028	0.000132663		Pnliprp2	PNLIPRP2	-1.45733	1.02e-05	9.51e-05
								Myrip	MYRIP	5.69603	1.2531e-29		Slmo1	SLMO1	1.56757	1.02e-05	9.51e-05
								Gramd1b	GRAMD1B	5.69807	1.14234e-62		Lca5	LCA5	1.11131	1.02e-05	9.55e-05
								Rbp4	RBP4	5.70463	1.73335e-40		B3galnt2	B3GALNT2	-1.31142	1.02e-05	9.56e-05
								Rps27	RPS27	-1.12247	0.000143794		Syt10	SYT10	-2.41851	1.02e-05	9.59e-05
								Uchl1	UCHL1	5.71512	5.52509e-30		Vps37d	VPS37D	1.22584	1.03e-05	9.62e-05
								Sema6b	SEMA6B	-1.31847	0.000147132		Pcdhb19	PCDHB12	1.11922	1.03e-05	9.63e-05
								Gpd1	GPD1	5.71734	4.4232e-151		1700037H04Rik	C20orf27	1.27442	1.03e-05	9.63e-05
								Trim66	TRIM66	-1.70917	0.000159085		Rbbp8	RBBP8	1.68246	1.04e-05	9.73e-05
								Cacna1e	CACNA1E	5.72818	1.85156e-32		Asl	ASL	-1.31074	1.04e-05	9.75e-05
								Ptprt	PTPRT	5.73664	1.53138e-41		Mybl1	MYBL1	2.11583	1.05e-05	9.77e-05
								Neto1	NETO1	5.74134	2.6016e-30		Smc4	SMC4	2.56126	1.05e-05	9.78e-05
								Gprin1	GPRIN1	5.74704	1.56767e-37		Spdl1	SPDL1	2.67587	1.05e-05	9.81e-05
								1700024P16Rik	C1orf168	5.75283	6.58256e-140		Sgsm1	SGSM1	2.77348	1.05e-05	9.81e-05
								Chst4	CHST4	5.75752	3.05103e-35		Abcd4	ABCD4	-1.1968	1.06e-05	9.85e-05
								Zfhx4	ZFHX4	5.76691	1.06679e-67		Ffar2	FFAR2	2.81117	1.06e-05	9.89e-05
								Ccdc85a	CCDC85A	5.79551	3.96188e-31		Gdpd5	GDPD5	-1.72887	1.07e-05	9.92e-05
								Sp5	SP5	5.80049	1.11494e-32		Slc20a1	SLC20A1	1.41367	1.07e-05	9.97e-05
								Ednra	EDNRA	5.80125	7.21583e-43		Fzd5	FZD5	-1.97862	1.08e-05	0.000100511
								Rbm44	RBM44	-2.37143	0.000186859		Sass6	SASS6	1.4799	1.09e-05	0.000100609
								Cdx2	CDX2	5.80437	5.12754e-187		Rarg	RARG	-2.18145	1.09e-05	0.000100729
								Pcdhgb1	PCDHGB1	-1.04872	0.000197232		Trp53bp2	TP53BP2	-1.05703	1.09e-05	0.000100983
								Kcnt1	KCNT1	5.83959	9.00049e-32		Ggcx	GGCX	-1.42436	1.09e-05	0.000101122
								Slc6a15	SLC6A15	5.84346	7.03731e-45		Anks6	ANKS6	1.15647	1.1e-05	0.000101359
								Muc13	MUC13	5.84845	1.52301e-31		Mpp3	MPP3	2.34791	1.1e-05	0.000101469
								Hgf	HGF	5.86822	5.80401e-32		Kctd21	KCTD21	-1.55674	1.1e-05	0.000101512
								B4galnt2	B4GALNT2	5.88765	0		Tex26	TEX26	2.0946	1.1e-05	0.00010163
								Gng4	GNG4	5.92532	4.56956e-51		Btbd10	BTBD10	1.02652	1.11e-05	0.000102071
								Tox	TOX	5.93062	1.61441e-38		Csgalnact1	CSGALNACT1	3.06937	1.12e-05	0.000103275
								Cryba2	CRYBA2	5.9517	3.43804e-33		L1cam	L1CAM	1.93759	1.12e-05	0.000103497
								Zg16	ZG16	5.95547	1.77514e-32		Golgb1	GOLGB1	-2.20659	1.13e-05	0.000103663
								St18	ST18	5.96408	6.24375e-39		Rreb1	RREB1	-1.71114	1.13e-05	0.000103693
								Lrrc31	LRRC31	5.96788	3.18252e-41		Galnt12	GALNT12	2.59774	1.14e-05	0.000104905
								Ugt8a	UGT8	5.99121	1.85664e-39		Ly6g6d	LY6G6D	-2.18962	1.15e-05	0.000105501
								Ido2	IDO2	-1.8545	0.000254268		Pcdhb5	PCDHB4	2.4755	1.15e-05	0.000105627
								Scg3	SCG3	6.00888	5.14973e-37		Fbxo15	FBXO15	1.15131	1.15e-05	0.000105627
								Pla2g2f	PLA2G2F	6.01197	3.13112e-34		Zfyve26	ZFYVE26	-1.41092	1.15e-05	0.000105627
								Pcolce	PCOLCE	-1.06631	0.000259162		Wdr6	WDR6	1.20227	1.15e-05	0.000105687
								Snap91	SNAP91	6.03258	2.33224e-34		Grhl1	GRHL1	-2.77999	1.16e-05	0.000106039
								Igfbp2	IGFBP2	6.05388	3.80729e-46		Sil1	SIL1	-2.02693	1.16e-05	0.000106446
								Gsdma	GSDMA	6.09547	0		Cyp2s1	CYP2S1	-1.87272	1.17e-05	0.00010696
								Khdrbs3	KHDRBS3	6.13097	2.96923e-42		Klrg2	KLRG2	-1.81546	1.17e-05	0.000107078
								Myt1	MYT1	6.16384	1.26206e-42		Lsm5	LSM5	1.81703	1.17e-05	0.000107078
								Coro2b	CORO2B	6.16736	4.12688e-55		3010026O09Rik	C5orf45	1.57437	1.19e-05	0.000108466
								Kif1a	KIF1A	6.20476	2.83275e-60		Gpr156	GPR156	2.26777	1.19e-05	0.00010849
								Gna14	GNA14	6.20782	8.19925e-109		Sdhd	SDHD	1.00225	1.19e-05	0.000108494
								Atoh1	ATOH1	6.2182	1.65856e-40		Myrf	MYRF	2.37471	1.19e-05	0.000108661
								Prox1	PROX1	6.23529	1.97424e-72		Lrrn1	LRRN1	2.89339	1.2e-05	0.000108661
								Dpep2	DPEP2	-2.28582	0.000310168		Zfand4	ZFAND4	1.81494	1.2e-05	0.000108669
								Slc43a1	SLC43A1	6.25036	7.14775e-41		Mcm8	MCM8	1.65535	1.2e-05	0.000108952
								Atp12a	ATP12A	6.25845	5.37699e-58		Oat	OAT	-1.77062	1.2e-05	0.00010929
								Btg4	BTG4	-2.30036	0.000321468		Ift43	IFT43	-1.51833	1.2e-05	0.00010929
								AB124611	C19orf38	-1.1504	0.000321468		Pid1	PID1	-1.92506	1.21e-05	0.000109651
								Scml4	SCML4	6.27036	6.80611e-49		Mfsd7a	MFSD7	-1.69542	1.21e-05	0.00011012
								Hcn4	HCN4	6.27422	2.78509e-41		Cep170	CEP170	1.60075	1.22e-05	0.000110821
								Tmem47	TMEM47	6.28184	2.03002e-38		Serp1	SERP1	-1.30783	1.22e-05	0.000110823
								Ntrk2	NTRK2	6.28355	7.8328e-42		A430005L14Rik	C1orf174	1.13886	1.23e-05	0.000111092
								Dmbt1	DMBT1	6.3242	2.33793e-61		Smarce1	SMARCE1	1.09675	1.23e-05	0.000111336
								Faim2	FAIM2	6.33565	8.19966e-69		Rgs9	RGS9	2.40733	1.24e-05	0.000111969
								Satb1	SATB1	6.33777	1.48062e-42		Cryz	CRYZ	1.03673	1.24e-05	0.000111969
								Spock3	SPOCK3	6.34069	4.21685e-39		Cenpt	CENPT	1.10467	1.25e-05	0.000113193
								Ptprd	PTPRD	6.36567	1.49982e-59		Plp2	PLP2	1.52508	1.26e-05	0.000113252
								Scand1	SCAND1	-1.01458	0.000348905		Il1r1	IL1R1	-1.75915	1.26e-05	0.00011329
								Smcp	SMCP	-2.00557	0.000352954		AA986860	C1orf116	-3.7571	1.26e-05	0.00011329
								Kcnip3	KCNIP3	6.43268	3.95142e-57		Klhl26	KLHL26	-1.03235	1.26e-05	0.000113483
								Chodl	CHODL	6.43688	3.75918e-41		Fam46c	FAM46C	-3.13157	1.27e-05	0.000114145
								Pkib	PKIB	6.44135	2.34107e-41		Cited1	CITED1	3.23263	1.28e-05	0.000114982
								Cacna1h	CACNA1H	6.46167	2.44747e-85		Abhd12	ABHD12	-2.08479	1.3e-05	0.000116488
								Crmp1	CRMP1	6.52845	2.92395e-46		Gchfr	GCHFR	-2.79389	1.3e-05	0.000116827
								Rbm24	RBM24	6.55535	3.23064e-50		Pfdn4	PFDN4	1.54085	1.3e-05	0.000116863
								Nxph3	NXPH3	-1.38764	0.00039385		Dcps	DCPS	1.11545	1.31e-05	0.00011729
								Agt	AGT	6.56787	8.02217e-47		Drd2	DRD2	1.45353	1.32e-05	0.000117809
								Ido1	IDO1	-1.51687	0.000403622		Wnk3	WNK3	1.68766	1.32e-05	0.0001185
								Fxyd5	FXYD5	-1.80866	0.000405999		Ttc21b	TTC21B	1.23308	1.33e-05	0.000118516
								Foxa2	FOXA2	6.59737	7.37051e-44		Fkbp1b	FKBP1B	2.17922	1.33e-05	0.00011876
								Fam132a	FAM132A	-1.13566	0.000409118		2700049A03Rik	KIAA0586	1.13037	1.33e-05	0.000118892
								Plcl2	PLCL2	6.60928	1.15024e-51		Panx1	PANX1	2.40918	1.33e-05	0.000119056
								Kcnj3	KCNJ3	6.66238	3.83287e-45		Cnpy1	CNPY1	2.45382	1.34e-05	0.000119665
								Rab3c	RAB3C	6.67608	4.19331e-53		Gcc2	GCC2	-1.11298	1.34e-05	0.000119673
								Tmem28	FAM155B	6.72377	3.24443e-46		Smc6	SMC6	1.27382	1.36e-05	0.000121365
								Cnpy1	CNPY1	6.72593	2.91235e-46		Lamb3	LAMB3	-2.82663	1.37e-05	0.00012205
								Sfrp5	SFRP5	6.74402	2.09381e-64		Ly6h	LY6H	2.77074	1.37e-05	0.00012205
								Sox1	SOX1	6.75254	9.66694e-47		Plxna2	PLXNA2	2.21387	1.38e-05	0.000122523
								Rprm	RPRM	6.75935	6.23485e-47		Sergef	SERGEF	1.11968	1.38e-05	0.000122523
								Ntn1	NTN1	6.78535	5.51959e-58		Ctage5	CTAGE5	-1.89728	1.39e-05	0.000123242
								Sncaip	SNCAIP	6.80428	2.12493e-66		Tmbim1	TMBIM1	-2.11211	1.39e-05	0.000123242
								B3gnt5	B3GNT5	6.81033	1.63852e-82		Recql4	RECQL4	1.22386	1.39e-05	0.000123245
								Kif17	KIF17	-1.07108	0.000497746		Inpp5f	INPP5F	1.33736	1.39e-05	0.000123289
								Scn3a	SCN3A	6.85427	1.15968e-48		Fam131b	FAM131B	1.63453	1.39e-05	0.000123311
								Grid2	GRID2	6.9028	2.78263e-66		Slc30a10	SLC30A10	-1.28662	1.4e-05	0.000123521
								Cd200	CD200	6.91305	1.17415e-64		Nfasc	NFASC	2.41421	1.4e-05	0.000123521
								Isx	ISX	6.9249	9.50533e-50		Ccnd3	CCND3	-1.14618	1.4e-05	0.000124079
								Atp6v0d2	ATP6V0D2	-2.17844	0.000521261		Mitf	MITF	-1.20302	1.42e-05	0.000125673
								Kcnh6	KCNH6	6.93605	1.2404e-53		Ntsr2	NTSR2	1.13756	1.43e-05	0.000125723
								Insm1	INSM1	6.9998	9.59458e-59		Cyp2r1	CYP2R1	-1.30904	1.43e-05	0.000125723
								Lama4	LAMA4	7.02504	5.25187e-55		Klhl18	KLHL18	-1.26189	1.44e-05	0.000126893
								Ptgdr	PTGDR	7.02901	6.89947e-55		Ergic1	ERGIC1	-1.52453	1.44e-05	0.000126926
								Bche	BCHE	7.03409	7.33908e-61		Tppp	TPPP	1.78392	1.45e-05	0.000127694
								Gulp1	GULP1	7.0835	4.27877e-66		Magoh	MAGOH	1.10572	1.46e-05	0.000128294
								Atp2a3	ATP2A3	7.16826	5.02989e-67		Srd5a2	SRD5A2	-2.158	1.47e-05	0.000129162
								Syt13	SYT13	7.18916	1.09836e-59		Gng5	GNG5	-1.32473	1.48e-05	0.00012931
								Mycn	MYCN	7.25377	6.68145e-55		Erlec1	ERLEC1	-1.75706	1.48e-05	0.000129385
								Gad1	GAD1	7.27115	1.41181e-57		Zbtb41	ZBTB41	1.17694	1.48e-05	0.0001295
								Slc35d3	SLC35D3	7.28552	8.37818e-99		Klhl8	KLHL8	1.15094	1.49e-05	0.000130787
								Cfh	CFH	7.30275	2.69827e-62		Cgnl1	CGNL1	-2.31642	1.5e-05	0.000131388
								Nbl1	NBL1	-1.03756	0.000599512		Tmem169	TMEM169	1.78184	1.51e-05	0.000131889
								Fgf14	FGF14	7.37401	8.76057e-78		Rnf185	RNF185	-1.42318	1.51e-05	0.000131915
								Pex5l	PEX5L	7.38754	8.94097e-60		Mtfr2	MTFR2	1.47679	1.52e-05	0.000132393
								Lrg1	LRG1	7.41309	3.03772e-71		Cdc42ep1	CDC42EP1	-1.82217	1.52e-05	0.000132487
								Ndn	NDN	7.57237	1.22615e-74		Ybx1	YBX1	1.12747	1.52e-05	0.000132702
								Krtap1-3	KRTAP1-1	-1.73598	0.000661493		Gstm2	GSTM1	-2.48826	1.53e-05	0.000133171
								Epha5	EPHA5	7.60552	5.24621e-65		Eme1	EME1	2.06667	1.53e-05	0.000133171
								Igfbp5	IGFBP5	7.64007	0		Ptprj	PTPRJ	-1.27359	1.53e-05	0.000133289
								Dner	DNER	7.73267	7.2565e-68		Mms22l	MMS22L	1.77199	1.54e-05	0.000133727
								Itga8	ITGA8	7.73571	1.4993e-103		Nova1	NOVA1	1.56418	1.54e-05	0.000134113
								Hepacam2	HEPACAM2	7.75542	5.95952e-140		Trim68	TRIM68	-2.23566	1.54e-05	0.00013426
								Pde1c	PDE1C	7.82589	3.73965e-86		Ggt1	GGT1	-4.02533	1.55e-05	0.000134476
								Insrr	INSRR	7.87423	1.28937e-126		Mcf2l	MCF2L	1.86547	1.57e-05	0.0001364
								Hsd11b2	HSD11B2	7.98142	1.4732e-140		Wisp3	WISP3	1.25815	1.58e-05	0.000136613
								Rgs4	RGS4	8.03216	2.00533e-103		Sh3bp1	SH3BP1	-1.17276	1.58e-05	0.000136822
								Pcsk1	PCSK1	8.09721	6.92784e-99		Pdgfc	PDGFC	-2.05931	1.58e-05	0.000136991
								Wbscr17	WBSCR17	8.10424	2.81275e-89		Msantd1	MSANTD1	-1.34052	1.59e-05	0.00013777
								Neurog3	NEUROG3	8.13595	5.43722e-78		Mal	MAL	-2.89819	1.59e-05	0.000137869
								Nfasc	NFASC	8.23206	1.84503e-86		Thnsl1	THNSL1	1.20837	1.59e-05	0.000137869
[truncated: 691 more rows]

## Sheet: Figure 1d
Figure 1d
ELAVL3 H-Score
BPH	HSPC	CRPC	NEPC
0	42	0	75
0	0	0	0
0	0	0	30
0	0	0	60
0	0	0	70
0	0	0	60
0	0	0	86
0	0	0	40
0	0	0	85
0	5	3	40
0	1.63	0	5
0	2.27	0	0
0	2.05	0	55
0	11.34	0	40
0	2.41	50	50
	1.89		50
	14.7		20
	5.85		12
	18.17		40
	1.38		47
	2.24		109
	3.52		60
	10.72
	7.56
	11.48
	20.71
	9.96
	2.16
	2.44
	1.21
	2.63
	2.96
	1.21
	3.01
	15.61
	1.88
	4.65
	6.4
	0.56
	6.93
	2.18
	8.01
	3.16
	1.58
	1.2
	2.77
	1.97
	4.59
	11.54
	11.34
	7.2
	4.43
	1.7
	2.74
	7.69
	5.43
	9.53
	1.8
	1.1944
	7.85433
	1.73816
	2.89243
	2.15725
	3.54693
	1.77722
	14.4098
	3.89099
	6.72511
	13.3758
	5.81441
	1.74796
	2.93309
	3.23316
	4.33955
	10.4885
	6.05405
	8.08586
	5
	10.7063
	12.2301
	0.951241
	1.61264
	1.83158
	0.503461
	1.10426
	44.6276
	6.06921
	0.834212
	9.986
	9.79567
	13.564
	2.06967
	8.01571
	7.04087
	1.79131
	2.74484
	2.28353
	6.37466
	6.984
	3.6477
	6.40525
	16.3925
	7.80375
	0.937217
	72.7471
	3.40795
	0.748746
	1.11898
	6.58346
	3.33233
	8.03743
	3
	5.89378
	6.76114
	3.53277
	0.564121
	4.7955
	1.73778
	3.6743
	3.93917
	6.90921
	3.20588
	6.56672
	5.74875
	6.16947
	7.49472
	2.90091
	7.25102
	1.50164
	5.47668
	1.37639
	4.55303
	4.18641
	5.1
	9.68
	9.92372
	9.30947
	2.96785
	2.8178
	9.86468
	1.97267
	3.06825
	3.60466
	19.2941

## Sheet: Figure 1e
Figure 1e
	LNCaP				PC3				DU145				VCaP				LASCPC-01				NCI-H660
ELAVL3	1	1	1		0.110083	0.105599	0.055042		2.77022	3.29436	3.50642		4.78991	5.61778	4.75683		12.6992	11.8488	12.1819		25.3398	24.9909	23.8073
MYCN	1	1	1		0.473029	0.343885	0.664343		2.6087	1.93634	2.16345		4.76783	4.70219	4.76783		9877.98	9607.86	9674.69		32.597	35.6707	33.9812
SOX2	1	1	1		0.481854	0.471937	0.50581		0.632878	0.742262	0.806642		1.37554	1.43396	1.62451		20.3459	21.3574	22.2644		25.6935	24.8183	25.1648
CHGA	1	1	1		0.459032	0.122145	0.122145		0.76313	1.90528	2.08493		3125.78	3147.52	3125.78		41.5468	27.2214	53.3223		2154.79	2095.87	2475.21
CHGB	1	1	1		13.0261	9.40438	11.6587		0.92445	0.92445	0.92445		4440.99	4534.31	4629.58		40.039	59.4388	37.6175		18951.2	20311.4	20738.2
NCAM1	1	1	1		1.15936	0.797377	1.09682		0.313528	0.164558	0.094514		80.8215	81.9497	79.7088		565.48	610.283	585.422		491.143	508.463	497.999
NSE	1	1	1		7.26015	7.26015	7.46426		3.1456	2.99661	2.95536		4.70219	4.47949	4.54202		11.6318	11.3924	15.6707		19.1154	21.0634	21.9579
SYP	1	1	1		0.939523	0.692555	0.712025		0.954842	1.11987	1.00928		258.377	253.06	253.06		1.93187	4.85678	1.93187		193.564	190.899	174.45
AR	1	1	1		0.000854	0.000935	0.001104		0.001748	0.002108	0.00284		6.40856	6.32033	6.40856		0.030963	0.033882	0.027521		0.009377	0.004466	0.00794

## Sheet: Figure 1f
Figure 1f

## Sheet: Figure 1h
Figure 1h
ELAVL3 H-Score
DKO	TKO
0	80
0	77
0	69
0	91
0	80
0	67
0	119
0	68
0	73
0	45

## Sheet: Figure 2a
Figure 2a
RIP targets
PC3/ELAVL3-V5	DU145/ELAVL3-V5	Overlap
FTH1	FTH1	FTH1
PMAIP1	PTMA	PMAIP1
PTMA	PMAIP1	PTMA
C1QBP	SNAPC1	C1QBP
CXCL8	C1QBP	CXCL8
KLF10	CXCL8	TMX1
TMX1	TMED2	TMED2
PFDN2	TMX1	PAFAH1B2
TMED2	TCEA1	SDC4
PAFAH1B2	PAFAH1B2	CALM2
SDC4	CD164	CD164
CALM2	PCBP1	UHMK1
CD164	CALM2	PCBP1
UHMK1	UHMK1	TCEA1
PCBP1	IL6	RAC1
PPP1CB	SDC4	TRAM1
TCEA1	SNX3	IL6
SEH1L	TRAM1	PTP4A1
RAC1	TMCO1	CAV1
TRAM1	MIER1	GOLPH3
IL6	RAC1	SELENOT
PTP4A1	PTP4A1	C5orf51
CAV1	GOLPH3	PRKAR1A
GOLPH3	CAV1	CLIC4
SELENOT	C12orf75	MOB1A
ERH	PRKAR1A	C12orf75
C5orf51	SUMO2	CHIC2
PRKAR1A	SDE2	SUMO2
RNPS1	CXCL2	SNX3
CLIC4	LAPTM4A	ARF4
MOB1A	VEGFA	VEGFA
C12orf75	AKIRIN1	CCNI
CHIC2	CLIC4	CXCL2
SUMO2	C5orf51	RAP2B
SNX3	RAP2B	CMTM6
ARF4	PTDSS1	AKIRIN1
GRPEL2	CD9	RNF11
VEGFA	ARF4	PTDSS1
RHEB	TMEM123	LAPTM4A
CCNI	MOB1A	TMCO1
CXCL2	ARPP19	MRGBP
RAP2B	UFM1	RAB14
CMTM6	CCNI	CMPK1
AKIRIN1	CMPK1	PTBP3
RNF11	RNF11	ARPP19
ZFP36L1	TRA2A	CBFB
PTDSS1	CHIC2	SDE2
LAPTM4A	SELENOT	KDELR2
TMCO1	MRGBP	TMEM123
MRGBP	KDELR2	IRF2BP2
PFN2	TMEM64	TMEM64
RAB14	RBX1	CD9
CMPK1	YBX3	UBE2C
DYNLL1	UBE2C	CSTB
PTBP3	GABARAPL2	GABARAPL2
ARPP19	PFDN4	LYPLA1
CBFB	CBFB	ELAVL1
TMED10	RAB14	COX7A2L
SDE2	COX7A2L	RBX1
KDELR2	CEBPB	CXCL1
TMEM123	CMTM6	TVP23B
SEC23A	CSTB	MAL2
IRF2BP2	PTBP3	MMD
TMEM64	DDAH1	ZFAND1
CD9	EIF4E	UFM1
UBE2C	TMEM38B	CEBPB
TXNIP	TVP23B	DCK
CSTB	ELAVL1	MARCKS
RAB18	CXCL1	REEP3
GABARAPL2	MMD	RAP2C
LYPLA1	ZFAND1	C5orf22
ELAVL1	LRP12	EIF4E
COX7A2L	GTF2A1	SOAT1
RBX1	ZFAND6	ZFAND6
CXCL1	MARCKS	SYPL1
TVP23B	DCK	PPP6C
RASSF3	ARL6IP1	GTF2A1
MAL2	REEP3	PFDN4
MMD	PPIL4	UBE2W
C6orf62	C5orf22	CTHRC1
ZFAND1	PPIC	ATF2
UFM1	MAL2	DDAH1
G3BP2	IRF2BP2	MEAF6
GNG12	SPCS1	ELK4
NEK7	TMED7	FKBP1A
PRDX3	ELK4	SPCS1
MAD2L1	FKBP1A	TMEM248
CEBPB	PPP6C	CYB5B
UGCG	BET1	TMED7
DCK	CHRAC1	CHRAC1
MARCKS	LYPLA1	ARL6IP1
PSAT1	SOAT1	NPTN
REEP3	NPTN	PPIC
TMEM230	RAB11A	BET1
RAP2C	MEAF6	MAT2B
C5orf22	JUND	RAB2B
CISD2	UBE2W	TM4SF1
UBE2G1	CDC42	BTF3L4
VPS72	CYB5B	VMA21
LBR	RAP2C	PLEKHF2
EIF4E	MAT2B	B4GALT1
SOAT1	B4GALT1	PCBP2
ZFAND6	EDEM1	PPP3R1
YPEL5	TMEM65	SRSF8
CGGBP1	RAB2B	TNFRSF21
ZMPSTE24	ATF2	CDC42SE2
SYPL1	TNFRSF21	ARL5B
PPP6C	UBE2N	BCL10
GTF2A1	RBM24	POLR2M
PFDN4	PLEKHF2	VCPKMT
MB21D2	SYPL1	MED30
UBE2W	EAF1	SLC30A6
CTHRC1	TOB1	RC3H1
RUNX1	FDX1	C5orf15
ATF2	RC3H1	TMEM38B
OSTM1	STARD3NL	SIAH1
DDAH1	ARL5B	TOB1
MEAF6	VMA21	UBE2N
ELK4	TMEM248	JUND
FKBP1A	TMEM41B	TM2D1
SPCS1	CTHRC1	CDC42
TMEM248	SOX9	STARD3NL
CYB5B	MED30	DERL2
TMED7	BCL10	SLC30A7
CHRAC1	CPEB2	CLDN12
ARL6IP1	PPP3R1	SOX9
NPTN	BTF3L4	KLHL15
BLOC1S6	TM4SF1	SCML1
PPP3CB	VCPKMT	MZT1
UBE2A	MFSD14B	OTUD1
IMPAD1	HNRNPA0	CPEB2
PPIC	ZNF264	CXCL6
BET1	OTUD1	TMEM65
TWSG1	SRSF8	RBM24
MAT2B	TMEM14A	SPRY2
RAB2B	SFT2D2	MMGT1
TM4SF1	PRKAG2	EIF1B
BTF3L4	CDC42SE2	C4orf46
VMA21	JUNB	TMEM41B
FAM83D	PCBP2	TFF2
PLEKHF2	TCEAL8	CDK2AP1
B4GALT1	DTD2	MOSPD1
PCBP2	DCAF12	SNTB2
GOLT1B	KRCC1	TMEM14A
PPP3R1	CDCA4	UBE2D1
SRSF8	SMNDC1	DTD2
TNFRSF21	C4orf46	SPG21
CXADR	TM2D1	DCAF12
DPY19L1	TSPAN13	CAMTA1
FAM199X	CAMTA1	CLDND1
CDC42SE2	C5orf15	RNF38
FOXN2	CDK2AP1	LEPROTL1
ARL5B	EXOSC6	RNF138
BCL10	SNTB2	MXD1
TMEM263	ISOC1	ISOC1
POLR2M	SLC30A7	MPZL3
IMPA1	KLHL15	CNEP1R1
SLC25A24	POLR2M	CASD1
TMEM106B	CLDN12	GAL
VCPKMT	SIAH1	TMEM56
MED30	SCML1	TSPAN13
SLC30A6	PCGF6	MGST3
RC3H1	UBE2D1	CDCA4
C5orf15	TFF2	ALG10B
TMEM38B	SPG21	FAM174A
SIAH1	CXCL6	TMEM68
RP2	LEPROTL1	TMEM267
TOB1	PRKACB	LPCAT4
CNOT7	MOSPD1	TMEM170A
UBE2N	MMGT1	PRKACB
JUND	EREG	ABHD17C
TM2D1	RNF138	KLF11
CDC42	DERL2	NIPSNAP3A
STARD3NL	PRKAA2	CYB5A
LSM6	STX7	CSF2
DERL2	SLC30A6	MEST
SLC30A7	MZT1	SRD5A1
PSMD10	TMEM50B	ALG10
CLDN12	FAM174A	POMK
SOX9	TMEM170A	MED21
KLHL15	PAPOLG	HEY1
NEMP1	ARL6IP6	SLC25A40
HPRT1	MGST3	AP1S3
SCML1	NOP10	ANKRD46
MZT1	DERL1	EIF4E3
PIGK	MED21	TCF7L2
HIBADH	EIF4EBP2	TMEM50B
OTUD1	SPRY2	CPEB3
CPEB2	SRD5A1	PPIL3
CXCL6	MXD1	SLC22A5
NDFIP2	CYB5A	NUDT19
TMEM65	PCMTD1	C16orf52
C21orf91	ALG10B	RNF182
VHL	CNEP1R1	RNF2
RBM24	SPINT2	TMEM69
TMEM168	CLDND1	STOM
AP1S2	TMEM267	RAB33B
DAZAP2	MAN1A1	PLEKHA3
RGMB	RAD51AP1	ZXDB
SPRY2	MED28	ZBTB34
MMGT1	TMEM56	ARL8A
CHPT1	KLHL28	SLC19A2
EIF1B	ARL8A	LDLRAD3
C4orf46	RNF38	ARL6IP6
HACD2	FOXA1	MSMO1
SLC33A1	CASD1	SPIN4
TMEM41B	ABHD13	NFIA
TFF2	GAL	RAET1L
CDK2AP1	TMEM68	SLC38A9
PNPO	NIPSNAP3A	ERG28
TSPAN6	NUDT19	ELOVL4
SEC22B	NAPB	IFNB1
MOSPD1	RBBP9	FBXL14
SNTB2	AMMECR1	PIP4P2
IDS	ANKRD46	NXT2
TMEM14A	TMEM128	CAMK2N1
RBM3	ACER3	PLSCR4
RBM7	BBS10	VGLL3
INIP	CSF2	ZNF738
RRM2	C16orf52	SETD9
OAT	EIF1B	NECAP1
PRRG1	SLC25A40	SDHAF4
UBE2D1	NHLRC3	OPN3
DTD2	KLF11	TMEM241
SPG21	IFNB1	STX11
DCAF12	SPIN4	MOB4
GINS1	SLC19A2	FLYWCH2
CAMTA1	RNF182	ZC3HAV1L
RPS27L	PPIL3	SLC17A5
TGFA	AP1S3	SAYSD1
CLDND1	PLEKHA3	ZNF764
SGPP1	RNF2	RGS9
RNF38	LPCAT4	ZIC5
LEPROTL1	ZNRF2	ZNF726
CHAC2	STX12	HIST1H2BE
CXCL3	ZNF738	DLX2
LIX1L	ZNF280C	CLDN11
RNF138	NFIA	UBE2F
MXD1	FSD1L	RNFT1
PTBP2	MOB4	MPV17L
ISOC1	TMEM69	IER3IP1
FBXO4	TCF7L2	OSR1
MPZL3	ELOVL4	CCDC169
CNEP1R1	MXI1	PABPN1
CASD1	FLYWCH2	ZNF362
ZDHHC21	LDLRAD3	GPM6A
GAL	MPZL3	MSX1
PIM1	CHIC1	SSBP2
TMEM56	HMGN5	XKR9
TSPAN13	POMK	SOX30
CRIPT	ZBTB34	GCOM1
MGST3	SLC17A5	ELOVL7
CDCA4	NECAP1	CCL20
GNAQ	RAB33B	EN1
C4orf3	ALG10	KIAA0825
WASF1	CARD19	FAM122C
ALG10B	MEST	CCL3
FAM174A	EIF4E3	ZNF703
TMEM68	ZXDB	IFNL1
C3orf38	ERG28	FAM24B
TAF9B	SAMD5	ADRB1
TMEM267	MSMO1	PCDHA4
ABCB10	SMAD4	RGS7
LPCAT4	CAMK2N1	NUP62CL
TMEM170A	PIP4P2	RNF180
B4GALT6	IER3IP1	ZNF296
BMT2	STOM	SVEP1
TM2D3	NXT2	IL1RAPL2
PRKACB	FOXC1	OLFM2
ABHD17C	PHF1	GPR19
KLF11	FZD5	HLF
NIPSNAP3A	SLC22A5	ZIC2
DUSP11	SETD9	DHRS1
EIF5A2	CPEB3	RNF165
CYB5A	ABHD17C	MPZL2
CSF2	HEY1	KCNAB1
MEST	SLC38A9	C3orf20
PAQR3	SLAIN1	ACTBL2
TSPAN5	MPV17L	SHISA3
SRD5A1	ZC3HAV1L	IGIP
DENND6A	TMEM241	GVQW2
ALG10	CCDC169	DLGAP1
POMK	SDHAF4	KLF8
CD274	UBE2F	MINOS1
TRPC1	HIST1H2BE	S1PR1
MED21	OPN3	MAGI2
HEY1	XKR9	PELI2
SLC25A40	RAET1L	TPH2
NKX3-1	IKZF2	FOXD4L3
AP1S3	RGS9	MRC1
FAM122B	SH3BGRL2	TMEM108
ANKRD46	TMEM60	FOXRED2
RSU1	LMBRD1	SCN3B
EIF4E3	NUP62CL	MDGA2
TCF7L2	RBM43	SLC16A10
TIFA	DLX2	BCL2L15
CMPK2	CLDN11	PTGS2
TMEM50B	VGLL3	SMIM17
CPEB3	SAYSD1	IGFBP5
RWDD4	ZIC5	SEMA4A
PPIL3	PABPN1	HOXB2
SLC22A5	MFSD4B	DPYS
NUDT19	PLD6	KLHL1
C16orf52	EN1	KLHL31
HOXA10	MGAT4A	TP63
RNF182	TMEM159	HORMAD2
CENPA	MED31	ENKUR
RNF2	TGIF2	ZNF781
TMEM69	RNFT1	BCL6-AS1
AC015802.6	CHRNA7	FUT3
SLC16A9	GCOM1
TMEM135	STX11
STOM	IFNL1
RAB33B	RHOU
PLEKHA3	BCKDHB
MICB	GPR63
ZXDB	MSX1
TMEM45A	ZNF362
ZBTB34	GPC4
ZNF772	AC008560.1
ARL8A	ZNF726
SLC19A2	GRTP1
MARS2	FBXL14
LDLRAD3	LRCH2
STMP1	RNF180
ARL6IP6	SOX7
MSMO1	PLSCR4
MLLT11	RAD9B
PMP22	CCL20
GPR160	ELOVL7
C17orf58	TMC8
BTC	IL15
CEPT1	SHISA3
CTH	SSBP2
ZFP36	HORMAD2
PAX9	BACH2
TP53INP1	FOXQ1
TMEM97	YY2
PGAP1	FAM122C
SPIN4	SLC46A3
FOXO1	B3GAT2
SOCS3	CLLU1OS
SLC18B1	GOLGA6L10
TRIQK	EIF5AL1
HSD17B11	ZNF764
NFIA	RWDD3
HOXA3	ACBD7
RAET1L	NPL
SLC38A9	LOXL1
ERG28	KAZN
ELOVL4	CFHR1
EFNA5	SLC17A8
PACRGL	REPS2
C15orf48	SPX
IFNB1	TMEM150A
RBM47	VAX1
DUSP7	IQCK
ULBP2	SVEP1
AC068775.1	ZNF703
FBXL14	IGIP
TMEM170B	STC1
INSIG1	LMO7DN
PIP4P2	SLCO1B3
IRF2	CNTF
NXT2	GPNMB
SLC16A6	ZIC2
CAMK2N1	SLC25A42
PLSCR4	OSR1
VGLL3	PCDHB14
C12orf66	TP63
ARSB	DLG2
BEST1	NOS1AP
CCNG2	TSPAN19
ZNF738	FRS3
MEX3D	FANCF
BVES	SPDYA
SETD9	CXXC4
NECAP1	OLFM2
SDHAF4	SOX6
HHEX	KCNAB1
XK	RGS5
ERO1B	HLF
FBXO8	CSNK2B
OPN3	TMEM108
TMEM241	MRPS28
LAMP3	KCNQ5
RBMS3	PELI2
STX11	GOLGA8H
SFT2D1	C5orf47
CCDC126	NRXN1
MOB4	FAM24B
PIGM	MAGI2
FLYWCH2	IGDCC4
ZC3HAV1L	ACTBL2
PPP1R14C	FOXRED2
SLC17A5	RBPMS2
DTWD2	TPH2
SAYSD1	VANGL2
IMMP1L	UNC5D
ZNF764	SPOCK2
RGS9	KIF26A
ATF7	DDIT4L
IL1A	C8orf48
FBXO36	RHBDL2
ZXDA	LHX1
MBLAC2	TMPPE
OLR1	CDKL3
ZIC5	S1PR1
SERPINB9	CAGE1
KBTBD8	TAPBPL
ZNF726	ADPRH
HIST1H2BE	NREP
STARD4	TMEM269
MFSD14A	KLF8
DLX2	HCN3
CLDN11	COX16
UBE2F	PPP1R42
DNER	TCN1
RNFT1	GPR75
MPV17L	CCDC141
IER3IP1	CACNG4
TMEM200A	KLHL17
TRDMT1	AL592183.1
FAM221A	EDN2
OSR1	FRK
CCDC169	C3orf20
C12orf76	CYP39A1
ZNF573	ADGRL3
ZNF792	TMEM52
PEX11B	ST8SIA6
PABPN1	GPR19
ZNF362	PRR15
GPM6A	HIST1H4I
PABPC4L	RAB3A
MSX1	DLGAP1
MFAP3L	ADAT3
SSBP2	SLC30A3
XKR9	H3F3C
SLC10A7	TLR1
THAP10	CCDC38
CYP4V2	NPFFR2
HTR1F	YBX2
SOX30	SLC16A10
MED26	ADRB1
EEF1AKMT2	MPZL2
GCOM1	EEF1AKMT3
HOXB3	RNF165
DUSP19	ELFN1
ELOVL7	CTNNA3
NSUN7	QPCT
PSPN	IL20RA
TMEM30B	TAS2R31
SSPN	OTOGL
MCOLN3	CACNA1A
SLC31A2	CCL3
CCL20	TRAM1L1
KLF9	SOX2
EN1	SCN3B
SNTB1	KLHL31
GPR3	FAM189A2
TMEM251	ISYNA1
RAB5C	PCDHA5
SAXO2	SLC2A11
SMPDL3A	ZNF296
KIAA0825	KIAA0825
SMAD7	C9orf16
SMIM3	GVQW2
RNLS	MINOS1
RNF212	WNK3
FAM122C	KCNMB4
FAM227B	TMSB15B
FAM110B	RIC3
LEF1	ZSCAN4
PSENEN	NAT6
PARD6G	TINCR
CCL3	AC013394.1
ZNF703	RLN2
ANOS1	CTRL
FAM84A	SLC18A2
MATN3	TERT
SGK3	GPM6A
HYKK	DHRS1
STON1	PTGS2
PIWIL2	CREB3L1
IFNL1	RGS7
ASPHD2	SGK494
PDE4A	SMAD9
PCBD2	FAM177B
FAM24B	ACVR1C
HOXA1	KIAA1614
ADRB1	FBLN5
KLHDC1	DHX58
PCDHA4	FSTL4
N4BP2L1	AMY2B
LRRC46	PCDHA8
GJA3	GOLGA6A
CTDSPL	DHDH
FOXD4L1	C9orf43
RGS7	ITGB6
WTIP	CSMD3
NUP62CL	CYSRT1
RNF180	HRH4
ZNF296	FAM129C
FAM71A	PLA2G12B
GLRB	UNC5C
PLEKHG1	ZIK1
FAM46C	DRP2
TMEM232	PDGFRL
TMBIM4	F2RL2
SVEP1	TAS2R5
LHX6	IL1RAPL2
HHIPL2	CATSPER1
IL1RAPL2	SPAG17
BEX4	CHST6
FRMD3	UTS2
PCDHA7	CCDC181
OLFM2	NOTUM
NDUFC2	SALL4
LY96	NRG1
C18orf32	VWA5A
HUS1B	AC138969.1
HEPACAM2	RARRES1
FAM78A	CFAP52
GPR19	MAGEB18
GBX2	HCRTR1
ZBED6CL	AGBL2
HLF	CFAP77
ZNF169	PCDHB6
RGPD6	TMEM246
ZIC2	CSRNP3
CCL3L3	CX3CR1
MRPS17	PLA1A
MSI1	C6orf163
NPY1R	GPM6B
DHRS1	PCDHB11
MOB3B	AC040162.1
RNF165	FUT3
PRSS16	CFAP47
RAG1	CD226
KCNAB3	SOX30
MPZL2	KCNMB3
PCDHB5	KLHL1
RPS10	CAPS
HOXA6	MYO1F
GCNT4	PYGM
C2orf76	FGB
FANK1	CSPG5
CDNF	COL6A3
SERPINB3	FP565260.7
BNIPL	TNF
AC135178.2	HOXB2
TUSC1	UNC79
SOCS1	SPINK2
RASGRP1	LVRN
EXD1	WBP1
C14orf37	PANO1
HAL	POU3F1
SLC26A1	ART4
KCNAB1	SLC2A3
KIAA0319	MOBP
C3orf20	PHF21B
PTAFR	SLC24A5
TMEM74	FAM124B
POU3F2	TMEM119
ACTBL2	SEC31B
SHISA3	ISLR2
TNFSF13	AC005324.3
NIPSNAP3B	TAS2R14
CXCR4	LRRN4CL
RFPL4B	SLC15A2
PIP5K1B	HMSD
IGIP	DPYS
GVQW2	RASGRF1
TOX	SERPINC1
C11orf70	HMGCLL1
DLGAP1	C5orf60
KLF8	ADM5
MINOS1	MAGEA1
GRIN2A	CA5A
SCARF1	INAFM1
EPHX4	SMPX
RASL11B	HOXB4
AC118553.2	LRRC66
KLHL10	GRIK2
FSCN3	CAPSL
HTRA4	RPA4
RASL11A	BBS5
GPER1	TSSK3
SEMA6D	RYR1
S1PR1	AP1M2
HOXD9	FNDC1
MAGI2	IFNL3
PELI2	BTN1A1
NTNG1	YIPF7
PLCD4	DNAJB7
ZFP42	ADHFE1
TCF24	NEURL1
TPH2	ZMYND10
FOXD4L3	MUC1
SLC2A9	PNPLA1
MRC1	ZNF705E
GPX7	WDR97
GXYLT2	MDGA2
KIAA1324	AVIL
LRRC15	NLRP10
MATR3	HYDIN
PRDM7	LRRN2
ANKS4B	SLC16A4
SERPINA6	SPRY3
BAAT	SLCO2A1
PAPPA2	SAA2
TNFSF18	RGPD3
TMEM108	ZNF781
PKDCC	ANKDD1A
SPAAR	BSPRY
PHF24	VN1R1
SUN3	TMEM59L
STPG4	ACVRL1
LAT2	VAV3
FOXRED2	GKN2
AMACR	TRPM6
CFAP126	CH25H
SCN3B	MT1X
FRMPD4	STEAP4
MDGA2	C9
NDST3	SEMA4A
FAM13C	CALCRL
TNFAIP8L3	FAM166B
SERHL2	ANKRD62
ANXA10	ATG9B
LINC02581	TMPRSS11B
ERV3-1	LRRC7
SLC16A10	GREM2
C2orf72	SEMA6A
TMPRSS15	CSTA
HSD17B6	THSD7A
TMEM221	AGER
GNLY	NLRP14
BCL2L15	SP140
OR1F1	RGS22
MUSK	MRC1
KLF17	GRAMD2A
GRIA1	CYP4F11
ATOH7	BORCS8
NRK	PDGFD
PTGS2	MAP6D1
SMIM17	CDO1
BCL11A	DLX6
RND2	ADGRE2
MATR3	ENKUR
SYT11	ITPRIPL1
CILP2	IGFBP5
HS3ST1	PCDHA4
IGFBP5	DRC1
GNA15	COL7A1
DOCK8	TAS2R4
BEX5	ONECUT1
RNF152	RASSF9
MAGEB17	ALX4
REEP1	FILIP1L
RAB39A	TNFRSF8
NOXRED1	BCL6-AS1
CATSPERE	BCL2L15
BRICD5	FOXD4L3
TESC	SSPO
OTP	HOXD1
NR2E3	FOXP3
C8orf34	GUCY1A2
PCDH19	SMIM17
GRIK4	MFSD2B
TICAM2	FAM184B
RANBP3L	POPDC2
ICOSLG
A1CF
CHL1
KCTD16
AC007240.1
SEMA4A
CAPN12
CALCR
OLAH
RHBDL3
IRF8
ZBBX
ITGA10
HOXB2
DPYSL5
LHX9
DPYS
VSTM4
KLHL1
PCDH9
NECTIN4
CDK5R2
SPATA9
MRVI1
GPR65
CMYA5
CCDC120
LPCAT2
HNMT
TFEC
SGIP1
CTAGE15
GLTPD2
BCL11B
MARVELD3
FAM155A
HIST1H1T
SAMD11
SERF1A
CLEC7A
SETSIP
OTX1
ACTA2
SMPD3
ORAI3
NUDT7
MMP3
ZIC4
BCO2
PTPRD
SCHIP1
TMSB4Y
RFPL3S
AC023055.1
TRPM8
AANAT
TRAT1
CRB1
CDH6
RGS7BP
KRT16
KRTAP20-4
EYA2
NTN5
SYT13
PRR18
AC004076.1
RTN4RL1
SARNP
FOXD4L6
VWA3A
ADAMTS17
KLHL31
MSS51
TP63
ERICH6
TRPV2
PCDH11X
GPRIN2
CCDC85A
MYO16
ESRP1
HORMAD2
FAM133A
NDP
ADAM20
ATP2C2
ENKUR
EDA
ZNF781
MESP1
CNTN1
PLAC8
SLC22A18AS
ZCCHC18
NPB
BCL6-AS1
SLC17A9
RAB17
C10orf95
HOXD3
TRIM54
IL2RG
C2
CPLX4
LRRTM4
CELF5
FUT3
CXorf58

## Sheet: Figure 2b
Figure 2b
Pathway	-LogP		metascape	P<0.05	FC>2
IL-17 signaling pathway	8.451		KEGG pathway	Hallmark gene sets
HALLMARK EPITHELIAL MESENCHYMAL TRANSITION	3.628
VEGF signaling pathway	3.459
Ubiquitin mediated proteolysis	3.17
Shigellosis	2.968
HALLMARK ESTROGEN RESPONSE LATE	2.951
HALLMARK KRAS SIGNALING UP	2.951
HALLMARK IL6 JAK STAT3 SIGNALING	2.692
Oocyte meiosis	2.627
Tuberculosis	2.577
HALLMARK P53 PATHWAY	2.327
Ferroptosis	2.07
N-Glycan biosynthesis	1.835
HALLMARK PROTEIN SECRETION	1.765
HALLMARK MTORC1 SIGNALING	1.759

## Sheet: Figure 2c
Figure 2c
LNCaP	Ctrl				ovELAVL3
ELAVL3	1	1	1		103.012	100.195	136.87
MYCN	1	1	1		42.5179	73.0089	87.4266
CHGA	1	1	1		5.45155	6.61925	9.6242
NCAM1	1	1	1		17.8766	18.0009	25.6342
SYP	1	1	1		9.71356	10.6295	14.9285

## Sheet: Figure 2d
Figure 2d
NCI-H660	shCtrl				shELAVL3#1				shELAVL3#2
ELAVL3	1	1	1		0.486327	0.476319	0.463294		0.370274	0.300756	0.274841
MYCN	1	1	1		0.429283	0.517632	0.558644		0.296616	0.221698	0.23761
CHGA	1	1	1		0.346277	0.291183	0.389582		0.37285	0.383332	0.24429
NCAM1	1	1	1		0.292532	0.290511	0.307076		0.335256	0.387786	0.291857
SYP	1	1	1		0.510506	0.258816	0.371131		0.347881	0.249423	0.317905
NSE	1	1	1		0.214641	0.20166	0.203063		0.199805	0.192999	0.189027

## Sheet: Figure 2e
Figure 2e
LASCPC-01	shCtrl				shELAVL3#1				shELAVL3#2
ELAVL3	1	1	1		0.186856	0.582367	0.324873		0.073812	0.049721	0.078021
MYCN	1	1	1		0.505226	0.622006	0.64842		0.300062	0.300062	0.317171
CHGA	1	1	1		0.105477	0.359733	0.580352		0.017178	0.079476	0.113965
NCAM1	1	1	1		0.436982	0.363493	0.562529		0.000343	0.000649	0.000443
SYP	1	1	1		0.474671	0.685391	0.936272		0.142925	0.255843	0.786399
NSE	1	1	1		1.01396	1.09429	1.15669		0.235696	0.372419	0.461691

[truncated: 87 more sheets: Figure 2f, Figure 2g, Figure 2h, Figure 2i, Figure 2j, Figure 2k, Figure 2l, Figure 3c, Figure 3d, Figure 3e, Figure 3f, Figure 4a, Figure 4b, Figure 4c, Figure 4d, Figure 4f, Figure 4h, Figure 4i, Figure 4j, Figure 4k …]
